# Supplementary material for: Information dynamics and the emergence of high-order individuality in ecosystems
Source: Commun Biol. 2025 Aug 15;8:1231. doi: 10.1038/s42003-025-08619-2 (PMC12356948; doi:10.1038/s42003-025-08619-2)
Supplement: Supplementary file 4 — Supplementary Data 1 [file 42003_2025_8619_MOESM4_ESM.xlsx]

## Sheet: Fig3ABC_data
Index	Population	Diversity	Entropy	Mutation Rate
0	2097.44	14.2725	0.340648	0.001
1	2100.92	14.246	0.339989	0.001
2	2132.95	14.368	0.342353	0.001
3	2131.07	14.37	0.342283	0.001
4	2155.69	14.5545	0.343718	0.001
5	2156.44	14.4685	0.343244	0.001
6	2178.89	14.706	0.343628	0.001
7	2179.34	14.634	0.343364	0.001
8	2200.62	14.732	0.343273	0.001
9	2199.48	14.585	0.343206	0.001
10	2210.31	14.906	0.344114	0.001
11	2210.9	14.876	0.343834	0.001
12	2214.78	14.8895	0.344339	0.001
13	2214.76	14.9015	0.344318	0.001
14	2225.6	14.971	0.344634	0.001
15	2226.91	14.961	0.344833	0.001
16	2243.43	15.0285	0.34501	0.001
17	2243.46	15.048	0.344874	0.001
18	2250.58	15.067	0.343916	0.001
19	2249.47	14.9635	0.343632	0.001
20	2251.9	15.1445	0.345247	0.001
21	2253.6	15.092	0.344793	0.001
22	2263.76	15.127	0.344263	0.001
23	2263.78	15.1595	0.34427	0.001
24	2268.08	15.2335	0.343786	0.001
25	2267.49	15.1515	0.344127	0.001
26	2276.02	15.2385	0.34399	0.001
27	2274.94	15.213	0.344233	0.001
28	2280.5	15.2395	0.343733	0.001
29	2279.29	15.2065	0.344367	0.001
30	2278.66	15.2875	0.344283	0.001
31	2278.77	15.3145	0.3443	0.001
32	2283.37	15.2065	0.344767	0.001
33	2283.97	15.2685	0.344846	0.001
34	2291.79	15.3475	0.344219	0.001
35	2291.36	15.298	0.344212	0.001
36	2292.56	15.3195	0.343298	0.001
37	2292.9	15.243	0.343435	0.001
38	2298.07	15.305	0.343452	0.001
39	2296.71	15.342	0.343935	0.001
40	2299.99	15.312	0.343709	0.001
41	2301.48	15.3565	0.343781	0.001
42	2301.48	15.3625	0.344391	0.001
43	2300.94	15.344	0.344646	0.001
44	2304.82	15.4615	0.344336	0.001
45	2305.94	15.426	0.344211	0.001
46	2307.89	15.452	0.343973	0.001
47	2308.01	15.41	0.34427	0.001
48	2308.67	15.459	0.344003	0.001
49	2307.46	15.4515	0.344215	0.001
50	2306.95	15.4165	0.344273	0.001
51	2307.35	15.4625	0.344506	0.001
52	2311.35	15.471	0.344386	0.001
53	2310.33	15.4355	0.344432	0.001
54	2312.41	15.427	0.34422	0.001
55	2311.87	15.436	0.343881	0.001
56	2313.48	15.4535	0.344895	0.001
57	2313.87	15.3935	0.344826	0.001
58	2312.09	15.4745	0.344692	0.001
59	2312.57	15.4765	0.344567	0.001
60	2319.91	15.554	0.344228	0.001
61	2319.72	15.559	0.344379	0.001
62	2319.48	15.5175	0.344223	0.001
63	2319.37	15.5525	0.344237	0.001
64	2317.88	15.5435	0.344945	0.001
65	2318.1	15.5045	0.344747	0.001
66	2320.13	15.447	0.344354	0.001
67	2319.28	15.4785	0.344506	0.001
68	2318.83	15.49	0.344283	0.001
69	2318.53	15.5505	0.344134	0.001
70	2320.57	15.519	0.343811	0.001
71	2320.81	15.519	0.344106	0.001
72	2321.36	15.478	0.344193	0.001
73	2322.41	15.5045	0.343848	0.001
74	2323.84	15.519	0.344175	0.001
75	2325.04	15.57	0.343895	0.001
76	2321.3	15.4395	0.344813	0.001
77	2323.31	15.4725	0.344431	0.001
78	2326.17	15.5125	0.344169	0.001
79	2326.35	15.5555	0.34414	0.001
80	2323.59	15.421	0.344893	0.001
81	2324.09	15.456	0.344921	0.001
82	2326.93	15.5285	0.344199	0.001
83	2326.7	15.553	0.344316	0.001
84	2325.61	15.55	0.344907	0.001
85	2325.18	15.53	0.345172	0.001
86	2329.42	15.5295	0.344049	0.001
87	2329.28	15.5515	0.344242	0.001
88	2329.01	15.6045	0.343654	0.001
89	2328.69	15.5825	0.34421	0.001
90	2332.79	15.513	0.344669	0.001
91	2333	15.5165	0.344443	0.001
92	2330.11	15.5935	0.34484	0.001
93	2331.4	15.476	0.345007	0.001
94	2331.31	15.5505	0.34509	0.001
95	2331.73	15.6105	0.344813	0.001
96	2335.25	15.5135	0.344531	0.001
97	2335.38	15.5895	0.344611	0.001
98	2333.86	15.5525	0.344392	0.001
99	2334.49	15.55	0.344728	0.001
100	2332.01	15.549	0.345177	0.001
101	2331.54	15.5565	0.345331	0.001
102	2335.22	15.5655	0.345136	0.001
103	2335.54	15.6345	0.344832	0.001
104	2333.58	15.5405	0.344861	0.001
105	2334.14	15.541	0.34465	0.001
106	2335.2	15.589	0.345205	0.001
107	2334.72	15.5855	0.345314	0.001
108	2335.24	15.662	0.345146	0.001
109	2334.97	15.705	0.344846	0.001
110	2334.71	15.5845	0.345339	0.001
111	2334.87	15.5175	0.345531	0.001
112	2333.93	15.5845	0.345563	0.001
113	2334.3	15.564	0.345628	0.001
114	2339.25	15.4805	0.345451	0.001
115	2338.72	15.573	0.345684	0.001
116	2338.83	15.599	0.345533	0.001
117	2338.8	15.595	0.34566	0.001
118	2338.86	15.581	0.345097	0.001
119	2339.32	15.577	0.345131	0.001
120	2337.35	15.528	0.345334	0.001
121	2338.14	15.502	0.345549	0.001
122	2339.16	15.587	0.345486	0.001
123	2339.71	15.643	0.345673	0.001
124	2339.64	15.697	0.345433	0.001
125	2340.15	15.711	0.345636	0.001
126	2341.44	15.6155	0.346188	0.001
127	2340.93	15.614	0.346241	0.001
128	2342.13	15.582	0.346307	0.001
129	2341.25	15.6645	0.346366	0.001
130	2338.6	15.598	0.346603	0.001
131	2339.6	15.6555	0.346802	0.001
132	2340.03	15.5555	0.346446	0.001
133	2339.35	15.553	0.346481	0.001
134	2339.34	15.673	0.346633	0.001
135	2339.16	15.649	0.346364	0.001
136	2342.75	15.6255	0.346046	0.001
137	2342.36	15.715	0.346077	0.001
138	2343.29	15.614	0.346004	0.001
139	2343.35	15.661	0.345728	0.001
140	2338.3	15.619	0.346536	0.001
141	2338.96	15.63	0.346456	0.001
142	2341.77	15.571	0.346712	0.001
143	2341.87	15.6625	0.346305	0.001
144	2341.59	15.6865	0.346604	0.001
145	2342.4	15.6575	0.346251	0.001
146	2342.17	15.64	0.346531	0.001
147	2341.89	15.5785	0.346207	0.001
148	2341.27	15.633	0.346974	0.001
149	2340.88	15.586	0.346968	0.001
150	2342.31	15.5725	0.346689	0.001
151	2342.37	15.6585	0.347011	0.001
152	2344.52	15.629	0.346927	0.001
153	2343.66	15.674	0.347139	0.001
154	2344.63	15.7085	0.347308	0.001
155	2345.67	15.667	0.346929	0.001
156	2344.88	15.6325	0.347033	0.001
157	2344.78	15.6505	0.347479	0.001
158	2343.02	15.6925	0.347558	0.001
159	2342.5	15.621	0.347679	0.001
160	2346.89	15.684	0.347235	0.001
161	2346.47	15.7075	0.34735	0.001
162	2347.63	15.652	0.34751	0.001
163	2346.98	15.6815	0.347189	0.001
164	2345.84	15.6625	0.348248	0.001
165	2346.14	15.6785	0.348254	0.001
166	2348.9	15.6795	0.348388	0.001
167	2347.92	15.7145	0.348263	0.001
168	2349.45	15.642	0.348437	0.001
169	2349.26	15.733	0.348336	0.001
170	2350.67	15.7045	0.348523	0.001
171	2349.57	15.6165	0.34843	0.001
172	2351.13	15.756	0.347834	0.001
173	2351.39	15.686	0.347924	0.001
174	2350.51	15.7115	0.348652	0.001
175	2349.98	15.7325	0.348611	0.001
176	2348.91	15.685	0.348802	0.001
177	2350.02	15.588	0.348498	0.001
178	2348.12	15.7665	0.348214	0.001
179	2347.96	15.7665	0.348253	0.001
180	2350.96	15.7445	0.348344	0.001
181	2350.54	15.7905	0.348185	0.001
182	2351.87	15.666	0.348787	0.001
183	2352.22	15.755	0.348554	0.001
184	2352.15	15.6455	0.348779	0.001
185	2351.73	15.738	0.348956	0.001
186	2351.83	15.6995	0.34931	0.001
187	2351.91	15.7245	0.348795	0.001
188	2352.44	15.7385	0.348973	0.001
189	2352.47	15.7505	0.348567	0.001
190	2347.54	15.646	0.349223	0.001
191	2348.9	15.6525	0.349422	0.001
192	2352.23	15.587	0.349442	0.001
193	2351.26	15.7375	0.349218	0.001
194	2350.2	15.6655	0.349477	0.001
195	2350.21	15.67	0.349415	0.001
196	2347.77	15.6535	0.350036	0.001
197	2348.45	15.6555	0.349765	0.001
198	2349.9	15.695	0.349773	0.001
199	2350.4	15.716	0.349628	0.001
200	2127.76	28.446	0.434603	0.005
201	2126.22	28.4075	0.434714	0.005
202	2169.57	28.823	0.436839	0.005
203	2170.09	28.8295	0.43673	0.005
204	2191.68	29.0985	0.438331	0.005
205	2190.81	29.1495	0.438526	0.005
206	2203.47	29.283	0.439541	0.005
207	2204.55	29.2665	0.43938	0.005
208	2204.51	29.5425	0.441412	0.005
209	2204.16	29.538	0.441491	0.005
210	2216.73	29.6335	0.440597	0.005
211	2218.04	29.623	0.440376	0.005
212	2227.89	29.664	0.440626	0.005
213	2230.32	29.684	0.440779	0.005
214	2237.07	29.7035	0.440817	0.005
215	2237.17	29.6735	0.440536	0.005
216	2237.36	29.86	0.442451	0.005
217	2237.47	29.888	0.442365	0.005
218	2246.21	30.003	0.443021	0.005
219	2246.17	30.018	0.443332	0.005
220	2250.19	30.0625	0.444062	0.005
221	2248.88	30.097	0.444296	0.005
222	2254.89	30.246	0.445159	0.005
223	2256.65	30.2205	0.444604	0.005
224	2255.25	30.2845	0.445071	0.005
225	2254.51	30.293	0.445287	0.005
226	2262.05	30.3035	0.444904	0.005
227	2261.67	30.282	0.44511	0.005
228	2268.69	30.5085	0.446375	0.005
229	2269.03	30.4785	0.446219	0.005
230	2272.74	30.53	0.446408	0.005
231	2271.79	30.595	0.446589	0.005
232	2268.17	30.5515	0.44697	0.005
233	2268.6	30.5835	0.447197	0.005
234	2275.34	30.4775	0.446249	0.005
235	2274.33	30.4725	0.446345	0.005
236	2276.94	30.5555	0.447216	0.005
237	2277.79	30.5515	0.447148	0.005
238	2285.29	30.667	0.447133	0.005
239	2285.18	30.6545	0.446842	0.005
240	2287.92	30.7	0.44723	0.005
241	2286.4	30.6545	0.447188	0.005
242	2291.57	30.8045	0.448115	0.005
243	2291.7	30.7485	0.447591	0.005
244	2295.51	30.7475	0.447499	0.005
245	2295.62	30.751	0.447507	0.005
246	2292.09	30.849	0.448538	0.005
247	2290.89	30.8335	0.448627	0.005
248	2296.56	30.812	0.448127	0.005
249	2297.16	30.7885	0.447924	0.005
250	2297.91	30.914	0.448567	0.005
251	2297.86	30.926	0.448494	0.005
252	2300.64	30.909	0.448534	0.005
253	2300.22	30.915	0.448401	0.005
254	2306.36	30.9085	0.448707	0.005
255	2306.8	30.906	0.448407	0.005
256	2307.54	31.011	0.44954	0.005
257	2307.43	31.0295	0.44967	0.005
258	2304.87	31.0265	0.449322	0.005
259	2303.02	30.9955	0.449675	0.005
260	2303.04	31.046	0.449399	0.005
261	2303.32	31.0775	0.449318	0.005
262	2309.04	31.1305	0.450026	0.005
263	2309.16	31.1125	0.449984	0.005
264	2310.33	31.1615	0.450357	0.005
265	2310.16	31.194	0.450455	0.005
266	2311.54	31.075	0.450024	0.005
267	2312	31.1385	0.44959	0.005
268	2314.24	31.151	0.450067	0.005
269	2314.13	31.1585	0.45031	0.005
270	2316.22	31.172	0.449917	0.005
271	2316.93	31.1225	0.450091	0.005
272	2314.11	31.1715	0.450585	0.005
273	2313.89	31.1355	0.450416	0.005
274	2319.15	31.1685	0.450406	0.005
275	2318.84	31.231	0.450343	0.005
276	2318.46	31.227	0.451083	0.005
277	2319.2	31.3075	0.450877	0.005
278	2320.7	31.233	0.450788	0.005
279	2320.68	31.2635	0.450692	0.005
280	2321.27	31.2945	0.450859	0.005
281	2321.91	31.281	0.451241	0.005
282	2328.7	31.2645	0.450417	0.005
283	2326.89	31.243	0.45093	0.005
284	2327.09	31.298	0.451055	0.005
285	2326.53	31.24	0.451166	0.005
286	2327.89	31.3645	0.451516	0.005
287	2328.45	31.308	0.451297	0.005
288	2327.98	31.3915	0.451286	0.005
289	2327.02	31.3935	0.451006	0.005
290	2328.2	31.3665	0.451776	0.005
291	2328.05	31.3785	0.451416	0.005
292	2332.58	31.385	0.451553	0.005
293	2332.84	31.354	0.451139	0.005
294	2334.39	31.435	0.451256	0.005
295	2333.16	31.384	0.45147	0.005
296	2332.83	31.4145	0.452288	0.005
297	2332.59	31.4725	0.452409	0.005
298	2336.28	31.5065	0.452637	0.005
299	2336.53	31.4905	0.452556	0.005
300	2337.12	31.5355	0.452017	0.005
301	2337.07	31.464	0.45214	0.005
302	2335.76	31.4445	0.452206	0.005
303	2336.06	31.455	0.4525	0.005
304	2332.23	31.5225	0.452934	0.005
305	2333.75	31.4945	0.452759	0.005
306	2334.78	31.456	0.452281	0.005
307	2334.48	31.4705	0.452538	0.005
308	2338.43	31.498	0.452192	0.005
309	2338.25	31.5135	0.452597	0.005
310	2336.99	31.518	0.452915	0.005
311	2337.56	31.5445	0.452852	0.005
312	2338.33	31.511	0.452849	0.005
313	2337.87	31.4895	0.452797	0.005
314	2339.99	31.4485	0.452498	0.005
315	2340.36	31.46	0.452804	0.005
316	2339.97	31.495	0.452548	0.005
317	2339.72	31.454	0.452272	0.005
318	2340.39	31.521	0.452329	0.005
319	2340.81	31.4995	0.452222	0.005
320	2338.53	31.5405	0.452766	0.005
321	2339.2	31.47	0.452925	0.005
322	2341.03	31.517	0.452892	0.005
323	2340.8	31.509	0.452878	0.005
324	2339.13	31.5435	0.453207	0.005
325	2340.07	31.532	0.453141	0.005
326	2341.18	31.5185	0.452768	0.005
327	2341.44	31.5335	0.452886	0.005
328	2341.6	31.5375	0.452784	0.005
329	2341.41	31.581	0.453166	0.005
330	2342.53	31.535	0.452867	0.005
331	2343.73	31.5085	0.452682	0.005
332	2341.13	31.6045	0.453224	0.005
333	2342.81	31.584	0.453172	0.005
334	2343.56	31.6005	0.453369	0.005
335	2343.72	31.553	0.45308	0.005
336	2342.27	31.573	0.453762	0.005
337	2342.86	31.5995	0.453755	0.005
338	2344.29	31.667	0.453938	0.005
339	2343.23	31.6965	0.453888	0.005
340	2345.52	31.6245	0.453312	0.005
341	2344.79	31.589	0.453543	0.005
342	2346.01	31.6465	0.453439	0.005
343	2345.82	31.696	0.453717	0.005
344	2343.33	31.6705	0.454354	0.005
345	2343.35	31.736	0.454507	0.005
346	2347.44	31.6975	0.454317	0.005
347	2345.89	31.6885	0.454173	0.005
348	2348.74	31.638	0.453747	0.005
349	2347.99	31.5835	0.453943	0.005
350	2345.82	31.7005	0.453759	0.005
351	2345.91	31.6545	0.453973	0.005
352	2348.01	31.666	0.454291	0.005
353	2347.75	31.691	0.453984	0.005
354	2350.31	31.6545	0.453926	0.005
355	2349.92	31.657	0.453713	0.005
356	2350.82	31.6995	0.454306	0.005
357	2350.03	31.7355	0.454374	0.005
358	2350.96	31.7175	0.454356	0.005
359	2351.41	31.6975	0.454651	0.005
360	2351.06	31.7045	0.454009	0.005
361	2351.24	31.7355	0.454233	0.005
362	2353.22	31.746	0.453997	0.005
363	2352.52	31.719	0.454223	0.005
364	2354.72	31.7105	0.454502	0.005
365	2353.74	31.6875	0.454305	0.005
366	2354.41	31.711	0.454422	0.005
367	2354.16	31.7315	0.454601	0.005
368	2354.83	31.73	0.454196	0.005
369	2354.01	31.702	0.454394	0.005
370	2356.36	31.6385	0.454078	0.005
371	2355.8	31.6415	0.454329	0.005
372	2355.68	31.7205	0.454476	0.005
373	2355.4	31.7455	0.454788	0.005
374	2355.22	31.7515	0.454721	0.005
375	2355.39	31.754	0.454926	0.005
376	2355.62	31.764	0.454976	0.005
377	2355.61	31.762	0.45505	0.005
378	2355.8	31.775	0.454908	0.005
379	2355.3	31.747	0.455162	0.005
380	2357.62	31.758	0.454342	0.005
381	2357.1	31.7255	0.454617	0.005
382	2357.06	31.7285	0.454758	0.005
383	2356.78	31.7115	0.45481	0.005
384	2358.79	31.7325	0.454497	0.005
385	2357.87	31.6755	0.454989	0.005
386	2358.71	31.7285	0.454991	0.005
387	2358.99	31.737	0.454537	0.005
388	2358.76	31.711	0.454937	0.005
389	2359.34	31.7795	0.454854	0.005
390	2358.75	31.71	0.454987	0.005
391	2358.22	31.779	0.455258	0.005
392	2361.13	31.7105	0.454818	0.005
393	2360.55	31.76	0.454522	0.005
394	2359.86	31.7485	0.454878	0.005
395	2360.02	31.7265	0.454899	0.005
396	2361.2	31.7145	0.455013	0.005
397	2361.6	31.7085	0.454868	0.005
398	2360.29	31.7235	0.454767	0.005
399	2359.86	31.7275	0.455122	0.005
400	1974.07	33.054	0.516919	0.01
401	1972.78	33.1175	0.517056	0.01
402	2025.81	33.239	0.516801	0.01
403	2027.16	33.279	0.516618	0.01
404	2041.22	33.54	0.517989	0.01
405	2038.38	33.6035	0.518574	0.01
406	2055.23	33.7895	0.51907	0.01
407	2055.11	33.824	0.519273	0.01
408	2070.25	33.7365	0.517986	0.01
409	2069.02	33.758	0.518553	0.01
410	2078.16	33.824	0.518849	0.01
411	2077.12	33.868	0.518817	0.01
412	2087.4	34.024	0.520295	0.01
413	2087.84	34.0635	0.519798	0.01
414	2094.2	34.2125	0.5204	0.01
415	2094.06	34.182	0.520957	0.01
416	2104.77	34.0955	0.520349	0.01
417	2104.59	34.101	0.519943	0.01
418	2106.07	34.211	0.520812	0.01
419	2105.42	34.1295	0.521101	0.01
420	2112.15	34.242	0.521266	0.01
421	2111.92	34.304	0.521351	0.01
422	2111.61	34.2865	0.521601	0.01
423	2112.49	34.2755	0.521516	0.01
424	2115.59	34.316	0.522097	0.01
425	2116.16	34.31	0.521725	0.01
426	2114.78	34.4855	0.523123	0.01
427	2114.14	34.5455	0.523236	0.01
428	2120.27	34.3215	0.521999	0.01
429	2119.22	34.3605	0.522295	0.01
430	2125.1	34.405	0.522778	0.01
431	2125.01	34.3955	0.522522	0.01
432	2123.34	34.342	0.523128	0.01
433	2124.17	34.413	0.522722	0.01
434	2128.08	34.4215	0.52288	0.01
435	2127.15	34.387	0.522992	0.01
436	2128.56	34.514	0.523191	0.01
437	2129.66	34.499	0.523426	0.01
438	2131.06	34.563	0.523689	0.01
439	2130.27	34.5575	0.524099	0.01
440	2134.43	34.535	0.523698	0.01
441	2134.31	34.481	0.523822	0.01
442	2133.37	34.527	0.523737	0.01
443	2132.97	34.5375	0.523992	0.01
444	2133.23	34.5405	0.524124	0.01
445	2134.03	34.533	0.524256	0.01
446	2132.57	34.6475	0.524511	0.01
447	2133.67	34.6385	0.524212	0.01
448	2134.89	34.5865	0.524152	0.01
449	2135.47	34.522	0.524007	0.01
450	2135.7	34.5445	0.524139	0.01
451	2136.62	34.569	0.524134	0.01
452	2136.63	34.554	0.524248	0.01
453	2135.95	34.501	0.524088	0.01
454	2135.5	34.556	0.524782	0.01
455	2137.26	34.594	0.523909	0.01
456	2138.07	34.6125	0.524538	0.01
457	2137.88	34.5925	0.524621	0.01
458	2139.27	34.7065	0.524954	0.01
459	2137.86	34.71	0.525249	0.01
460	2139.85	34.56	0.525212	0.01
461	2138.72	34.6225	0.525069	0.01
462	2142.13	34.6795	0.524456	0.01
463	2141.42	34.606	0.524505	0.01
464	2142.78	34.6725	0.524911	0.01
465	2142.76	34.642	0.524958	0.01
466	2143.51	34.712	0.525048	0.01
467	2144.47	34.6825	0.524743	0.01
468	2144.25	34.714	0.525488	0.01
469	2144.66	34.6885	0.525261	0.01
470	2143.6	34.7055	0.52516	0.01
471	2144.48	34.7415	0.52556	0.01
472	2146.19	34.7975	0.525405	0.01
473	2147.43	34.6845	0.525277	0.01
474	2147.8	34.7065	0.52508	0.01
475	2146.78	34.7175	0.524947	0.01
476	2142.82	34.7515	0.525878	0.01
477	2141.48	34.7635	0.526046	0.01
478	2147.01	34.8245	0.525714	0.01
479	2146.28	34.787	0.525914	0.01
480	2147.15	34.7955	0.525435	0.01
481	2147.29	34.8135	0.525187	0.01
482	2147.54	34.788	0.526022	0.01
483	2147.32	34.7185	0.526125	0.01
484	2149.14	34.7875	0.525268	0.01
485	2150.07	34.759	0.525168	0.01
486	2144.74	34.8675	0.526503	0.01
487	2146.51	34.8715	0.52622	0.01
488	2149.6	34.7615	0.525525	0.01
489	2149.92	34.87	0.525549	0.01
490	2149.88	34.797	0.525555	0.01
491	2149.44	34.7835	0.525586	0.01
492	2148.55	34.8945	0.526183	0.01
493	2148.65	34.8935	0.526341	0.01
494	2148.55	34.85	0.52591	0.01
495	2148.73	34.8505	0.526427	0.01
496	2151.89	34.896	0.525755	0.01
497	2151.45	34.8675	0.525941	0.01
498	2148.95	34.945	0.526483	0.01
499	2148.93	34.909	0.526286	0.01
500	2153.44	34.893	0.525582	0.01
501	2152.9	34.9365	0.526125	0.01
502	2151.11	34.926	0.526279	0.01
503	2150.14	34.934	0.526284	0.01
504	2149.94	35.033	0.526399	0.01
505	2149.44	35.014	0.526502	0.01
506	2152.14	34.9015	0.526382	0.01
507	2151.58	34.912	0.526621	0.01
508	2150.42	34.9095	0.526348	0.01
509	2150.8	34.839	0.526116	0.01
510	2152.03	34.827	0.526582	0.01
511	2152.03	34.86	0.526371	0.01
512	2149.18	34.9025	0.52673	0.01
513	2149.43	34.928	0.526823	0.01
514	2151.32	34.977	0.526512	0.01
515	2150.89	34.951	0.526455	0.01
516	2151.95	34.917	0.526224	0.01
517	2153.67	34.8815	0.525952	0.01
518	2152.09	34.969	0.526805	0.01
519	2150.3	34.9865	0.527021	0.01
520	2152.25	34.953	0.526471	0.01
521	2152.36	34.943	0.526143	0.01
522	2152.27	35.016	0.526719	0.01
523	2152.72	35.071	0.526802	0.01
524	2150.31	35.004	0.52643	0.01
525	2148.7	35.037	0.527179	0.01
526	2153.42	35.0785	0.526645	0.01
527	2155.39	35.013	0.526607	0.01
528	2152.89	34.969	0.527014	0.01
529	2153.03	35.0035	0.526659	0.01
530	2151.89	35.059	0.527543	0.01
531	2151.85	35.039	0.527366	0.01
532	2153.71	35.0465	0.526925	0.01
533	2154.1	35.0315	0.527088	0.01
534	2151.68	35.0805	0.527484	0.01
535	2152.91	35.0315	0.526947	0.01
536	2154.5	35.0435	0.526684	0.01
537	2154.08	35.016	0.52702	0.01
538	2155.27	35.1415	0.527461	0.01
539	2153.98	35.1585	0.527376	0.01
540	2155.04	35.205	0.527595	0.01
541	2154.16	35.1485	0.527298	0.01
542	2155.35	35.1925	0.527745	0.01
543	2154.9	35.186	0.527823	0.01
544	2158.74	35.1475	0.527793	0.01
545	2158.2	35.191	0.527925	0.01
546	2155.93	35.2155	0.528177	0.01
547	2155.83	35.1995	0.527947	0.01
548	2155.87	35.2425	0.527748	0.01
549	2156.45	35.19	0.527863	0.01
550	2157.23	35.2885	0.527982	0.01
551	2156.9	35.254	0.527936	0.01
552	2155.86	35.1825	0.527852	0.01
553	2155.59	35.179	0.52807	0.01
554	2155.27	35.318	0.528462	0.01
555	2155.49	35.3025	0.527776	0.01
556	2156.48	35.245	0.528088	0.01
557	2156.19	35.2665	0.528065	0.01
558	2157.08	35.303	0.527768	0.01
559	2157.04	35.302	0.528029	0.01
560	2157.6	35.2785	0.528213	0.01
561	2157.34	35.1825	0.528374	0.01
562	2157.63	35.259	0.528151	0.01
563	2156.86	35.2795	0.528476	0.01
564	2156.87	35.331	0.529121	0.01
565	2157.03	35.343	0.528674	0.01
566	2158.05	35.357	0.528378	0.01
567	2158.1	35.3595	0.528497	0.01
568	2158.06	35.3855	0.528008	0.01
569	2157.45	35.3145	0.528177	0.01
570	2157.41	35.4275	0.529211	0.01
571	2157.45	35.414	0.529231	0.01
572	2160.22	35.459	0.528376	0.01
573	2159.27	35.4765	0.528613	0.01
574	2157.65	35.462	0.528888	0.01
575	2156.76	35.51	0.529105	0.01
576	2158.96	35.46	0.528834	0.01
577	2158.69	35.5375	0.528991	0.01
578	2158.51	35.47	0.529074	0.01
579	2158.33	35.4335	0.529308	0.01
580	2157.39	35.495	0.52923	0.01
581	2158.85	35.5105	0.52897	0.01
582	2159.3	35.5505	0.529356	0.01
583	2158.93	35.537	0.529356	0.01
584	2156.74	35.5485	0.529237	0.01
585	2156.71	35.5485	0.529542	0.01
586	2157.91	35.5005	0.529401	0.01
587	2158.46	35.4305	0.529271	0.01
588	2157.28	35.4565	0.529467	0.01
589	2156.66	35.5055	0.529542	0.01
590	2158.31	35.629	0.529365	0.01
591	2158.96	35.6035	0.529282	0.01
592	2158.72	35.5395	0.530018	0.01
593	2157.8	35.5785	0.52974	0.01
594	2160.81	35.534	0.529319	0.01
595	2161.01	35.542	0.529244	0.01
596	2160.5	35.5635	0.529616	0.01
597	2160.83	35.543	0.529551	0.01
598	2161.13	35.5315	0.52953	0.01
599	2160.49	35.5665	0.529691	0.01
600	1580.69	44.296	0.626245	0.02
601	1581.18	44.1955	0.625682	0.02
602	1622.32	44.086	0.625264	0.02
603	1624.22	44.129	0.624833	0.02
604	1648.49	44.112	0.623711	0.02
605	1647.78	44.0065	0.623876	0.02
606	1653.2	44.4305	0.624787	0.02
607	1652.47	44.36	0.624217	0.02
608	1674.78	44.275	0.623184	0.02
609	1675.59	44.3035	0.62298	0.02
610	1683.22	44.642	0.623659	0.02
611	1682.62	44.6125	0.623689	0.02
612	1685.17	44.621	0.62451	0.02
613	1686.03	44.5945	0.624731	0.02
614	1698.89	44.8285	0.624896	0.02
615	1698.23	44.7745	0.624817	0.02
616	1704.41	44.705	0.62458	0.02
617	1704.31	44.829	0.624968	0.02
618	1701.59	45.1525	0.625455	0.02
619	1700	45.089	0.625595	0.02
620	1713.32	45.0245	0.624726	0.02
621	1712.84	45.017	0.624612	0.02
622	1717.67	44.9075	0.624408	0.02
623	1718.81	45.019	0.624561	0.02
624	1716.03	45.1115	0.625098	0.02
625	1716.66	45.0565	0.624847	0.02
626	1721.95	45.1855	0.625292	0.02
627	1721.85	45.2565	0.625046	0.02
628	1721.67	45.3595	0.625821	0.02
629	1724.28	45.3595	0.624703	0.02
630	1721.05	45.283	0.626	0.02
631	1721.53	45.367	0.626224	0.02
632	1729.3	45.3325	0.625415	0.02
633	1729.52	45.282	0.625498	0.02
634	1730.64	45.4305	0.625479	0.02
635	1731.75	45.3775	0.625248	0.02
636	1733.48	45.3155	0.62536	0.02
637	1732.59	45.4215	0.625596	0.02
638	1734.59	45.4395	0.625392	0.02
639	1736.42	45.432	0.625069	0.02
640	1738.3	45.403	0.625133	0.02
641	1737.51	45.467	0.625395	0.02
642	1739.52	45.5435	0.62573	0.02
643	1739.68	45.5395	0.625665	0.02
644	1742	45.2385	0.625028	0.02
645	1740.76	45.3695	0.625214	0.02
646	1739.11	45.522	0.625778	0.02
647	1738.73	45.5295	0.625972	0.02
648	1738.1	45.6685	0.626203	0.02
649	1737.06	45.7345	0.626612	0.02
650	1739.05	45.723	0.626354	0.02
651	1738.8	45.6295	0.626449	0.02
652	1742.5	45.6755	0.625991	0.02
653	1741.6	45.6575	0.626321	0.02
654	1745.19	45.739	0.625959	0.02
655	1744.85	45.728	0.626334	0.02
656	1746.32	45.6065	0.626025	0.02
657	1746.55	45.6905	0.626205	0.02
658	1747.47	45.8055	0.62612	0.02
659	1747.04	45.924	0.626668	0.02
660	1749.15	45.8265	0.626223	0.02
661	1747.65	45.84	0.626317	0.02
662	1750.77	45.835	0.626492	0.02
663	1750.91	45.7855	0.626442	0.02
664	1748.42	45.879	0.626716	0.02
665	1748.33	45.849	0.626957	0.02
666	1746.55	46.121	0.626957	0.02
667	1747.36	46.075	0.627127	0.02
668	1750.03	45.8885	0.626743	0.02
669	1750.24	45.999	0.626853	0.02
670	1747.72	46.0275	0.627208	0.02
671	1746.6	46.042	0.62738	0.02
672	1752.3	45.925	0.62668	0.02
673	1752.21	46.0425	0.626593	0.02
674	1753.38	46.0855	0.626868	0.02
675	1751.58	46.064	0.627281	0.02
676	1751.37	46.206	0.627416	0.02
677	1751.77	46.0685	0.627388	0.02
678	1752.13	46.1465	0.627096	0.02
679	1752.81	46.085	0.62722	0.02
680	1756.85	45.9735	0.626341	0.02
681	1755.53	46.015	0.626588	0.02
682	1754.27	46.0725	0.626871	0.02
683	1755.05	46.0925	0.626797	0.02
684	1756.27	46.063	0.626715	0.02
685	1754.97	46.1635	0.627067	0.02
686	1755.74	45.9475	0.627206	0.02
687	1755.13	46.0415	0.627405	0.02
688	1758.8	46.0025	0.626679	0.02
689	1756.81	45.9835	0.627148	0.02
690	1756.59	46.1135	0.626718	0.02
691	1755.92	46.079	0.627374	0.02
692	1758.83	46.0195	0.626431	0.02
693	1758.99	46.1245	0.626733	0.02
694	1759.71	46.176	0.626635	0.02
695	1760.14	46.1605	0.626475	0.02
696	1758.28	46.1165	0.626592	0.02
697	1757.52	46.117	0.626785	0.02
698	1760.33	46.148	0.626728	0.02
699	1759.41	46.176	0.626561	0.02
700	1758.8	46.3875	0.627317	0.02
701	1760.21	46.2735	0.627188	0.02
702	1760.5	46.243	0.627432	0.02
703	1760.28	46.2525	0.627217	0.02
704	1764.52	46.088	0.62705	0.02
705	1765.33	46.0825	0.626681	0.02
706	1761.95	46.218	0.626832	0.02
707	1762.99	46.2825	0.626571	0.02
708	1760.53	46.2495	0.627468	0.02
709	1759.65	46.2915	0.627656	0.02
710	1760.25	46.3315	0.627578	0.02
711	1759.82	46.2935	0.627326	0.02
712	1759.57	46.34	0.627831	0.02
713	1760.04	46.2835	0.627377	0.02
714	1760.47	46.279	0.627885	0.02
715	1760.9	46.3315	0.627613	0.02
716	1761.76	46.2845	0.627694	0.02
717	1764.9	46.192	0.627065	0.02
718	1761.78	46.3305	0.627628	0.02
719	1761.6	46.4335	0.627497	0.02
720	1762.51	46.4385	0.627528	0.02
721	1762.35	46.521	0.627919	0.02
722	1763.11	46.4935	0.628374	0.02
723	1763.3	46.47	0.6281	0.02
724	1763.28	46.4315	0.627939	0.02
725	1764.08	46.282	0.62777	0.02
726	1760.35	46.506	0.628341	0.02
727	1761.25	46.418	0.628331	0.02
728	1762.44	46.3835	0.627975	0.02
729	1763.56	46.3995	0.627603	0.02
730	1765.15	46.3435	0.627524	0.02
731	1765.39	46.3445	0.627434	0.02
732	1760.91	46.473	0.628202	0.02
733	1759.94	46.593	0.628377	0.02
734	1764.26	46.4315	0.628167	0.02
735	1762.75	46.507	0.627975	0.02
736	1766.6	46.5765	0.628099	0.02
737	1765.81	46.4435	0.628088	0.02
738	1761.68	46.5575	0.628236	0.02
739	1761.51	46.5785	0.628523	0.02
740	1760.21	46.571	0.628933	0.02
741	1760.16	46.576	0.628981	0.02
742	1764.34	46.493	0.628078	0.02
743	1765.57	46.589	0.627857	0.02
744	1765.78	46.564	0.62781	0.02
745	1765.33	46.5965	0.627929	0.02
746	1763.71	46.5005	0.628185	0.02
747	1765.32	46.5005	0.628027	0.02
748	1766.48	46.564	0.62819	0.02
749	1767.4	46.6145	0.628005	0.02
750	1768.73	46.428	0.628085	0.02
751	1767.66	46.4315	0.628593	0.02
752	1768.59	46.6765	0.627859	0.02
753	1768.16	46.55	0.628246	0.02
754	1767.91	46.7065	0.628616	0.02
755	1768.23	46.6	0.628351	0.02
756	1770.63	46.564	0.628242	0.02
757	1770.72	46.746	0.628209	0.02
758	1773.43	46.6015	0.627822	0.02
759	1772.2	46.708	0.628176	0.02
760	1766.9	46.646	0.629149	0.02
761	1767.81	46.643	0.628572	0.02
762	1774.21	46.649	0.6281	0.02
763	1775.83	46.6115	0.627997	0.02
764	1773.96	46.53	0.628281	0.02
765	1773.63	46.6385	0.627974	0.02
766	1774.67	46.605	0.628147	0.02
767	1773.83	46.7025	0.628182	0.02
768	1772.89	46.482	0.627884	0.02
769	1773.11	46.5785	0.627808	0.02
770	1769.31	46.6685	0.628395	0.02
771	1769.65	46.695	0.628577	0.02
772	1772.45	46.698	0.628366	0.02
773	1770.88	46.7485	0.628792	0.02
774	1773.88	46.6445	0.628088	0.02
775	1772.64	46.711	0.628193	0.02
776	1772.82	46.766	0.628569	0.02
777	1771.61	46.6365	0.628471	0.02
778	1771.62	46.7875	0.628994	0.02
779	1772.17	46.778	0.628715	0.02
780	1773.48	46.769	0.628365	0.02
781	1771.82	46.6395	0.628562	0.02
782	1774.39	46.767	0.628423	0.02
783	1773.16	46.8355	0.628738	0.02
784	1776.03	46.673	0.628122	0.02
785	1777.31	46.5985	0.627962	0.02
786	1775.92	46.6895	0.628051	0.02
787	1775.98	46.666	0.628103	0.02
788	1775.51	46.6925	0.628361	0.02
789	1774.95	46.647	0.628232	0.02
790	1774.37	46.742	0.6285	0.02
791	1775.42	46.813	0.628404	0.02
792	1776.2	46.6235	0.62841	0.02
793	1775.61	46.577	0.628537	0.02
794	1776.2	46.759	0.628491	0.02
795	1775.68	46.6375	0.628375	0.02
796	1776.71	46.6475	0.628165	0.02
797	1777.02	46.594	0.628197	0.02
798	1776.61	46.722	0.628633	0.02
799	1776.96	46.768	0.628593	0.02
800	1210.61	55.7385	0.715818	0.03
801	1209.67	55.737	0.716187	0.03
802	1253.24	55.762	0.712938	0.03
803	1252.84	55.576	0.712845	0.03
804	1266.84	56.0115	0.71241	0.03
805	1267.79	56.0685	0.712511	0.03
806	1279.79	56.2625	0.712025	0.03
807	1279.71	56.3455	0.712233	0.03
808	1294.35	56.32	0.710713	0.03
809	1294.92	56.4035	0.711218	0.03
810	1300.14	56.579	0.711154	0.03
811	1301.35	56.4435	0.710931	0.03
812	1308.22	56.448	0.711019	0.03
813	1309.18	56.415	0.711002	0.03
814	1319.08	56.623	0.709413	0.03
815	1320.63	56.395	0.709009	0.03
816	1319.45	56.568	0.710596	0.03
817	1318.92	56.591	0.710501	0.03
818	1329.43	56.6655	0.709607	0.03
819	1328.64	56.4335	0.709438	0.03
820	1333.68	56.4905	0.709218	0.03
821	1334.66	56.7095	0.709206	0.03
822	1335.21	56.5055	0.709206	0.03
823	1335.65	56.544	0.70919	0.03
824	1338.08	56.721	0.709197	0.03
825	1339.23	56.6565	0.709171	0.03
826	1341.3	56.7005	0.708707	0.03
827	1340.32	56.7395	0.708897	0.03
828	1345.62	56.73	0.708602	0.03
829	1343.56	56.7365	0.709147	0.03
830	1347.07	56.7825	0.708311	0.03
831	1346.08	56.8045	0.70842	0.03
832	1346.8	56.8455	0.708781	0.03
833	1347.2	56.7875	0.708535	0.03
834	1347.63	57.0065	0.70847	0.03
835	1345.54	56.858	0.708864	0.03
836	1348.9	56.9925	0.708962	0.03
837	1350.34	56.896	0.708685	0.03
838	1350.12	56.8815	0.708239	0.03
839	1350.01	56.928	0.708609	0.03
840	1350.66	56.7875	0.708673	0.03
841	1350.77	56.911	0.708606	0.03
842	1351.28	56.8725	0.708539	0.03
843	1352.46	56.898	0.70848	0.03
844	1356.09	56.857	0.708164	0.03
845	1355.33	56.999	0.708576	0.03
846	1354.09	57.0045	0.708619	0.03
847	1355.44	56.84	0.708136	0.03
848	1353.25	56.95	0.708671	0.03
849	1353.52	56.892	0.708337	0.03
850	1356.29	57.0405	0.708174	0.03
851	1357.17	56.8495	0.70795	0.03
852	1357.37	56.8635	0.708006	0.03
853	1359.18	57.0265	0.707957	0.03
854	1358.7	56.9275	0.70752	0.03
855	1357.97	56.9985	0.70759	0.03
856	1359.32	56.7545	0.708157	0.03
857	1358.69	56.8405	0.708114	0.03
858	1357.62	56.933	0.708375	0.03
859	1357.9	56.951	0.708233	0.03
860	1360.18	57.0415	0.708215	0.03
861	1360.25	56.938	0.707977	0.03
862	1360.42	57.0825	0.707923	0.03
863	1358.67	56.991	0.708235	0.03
864	1361.44	56.751	0.707632	0.03
865	1362.25	56.792	0.70733	0.03
866	1359.75	56.907	0.708483	0.03
867	1360.14	56.977	0.708304	0.03
868	1360.83	57.0965	0.707794	0.03
869	1362.41	57.1245	0.70763	0.03
870	1360.32	57.028	0.707596	0.03
871	1361.64	57.066	0.707496	0.03
872	1362.79	57.0835	0.707559	0.03
873	1361.71	56.9865	0.707807	0.03
874	1360.8	56.845	0.708004	0.03
875	1360.17	56.9115	0.708068	0.03
876	1361.95	56.9975	0.707996	0.03
877	1362.21	56.972	0.707822	0.03
878	1359.82	56.965	0.708513	0.03
879	1360.47	57.0585	0.708309	0.03
880	1362.36	57.0185	0.707443	0.03
881	1361.38	56.8745	0.707659	0.03
882	1361	56.9595	0.707836	0.03
883	1360.01	57.013	0.708062	0.03
884	1362.54	56.966	0.707821	0.03
885	1363.16	56.909	0.707607	0.03
886	1362.09	56.8255	0.707595	0.03
887	1363.16	56.8	0.707321	0.03
888	1363.55	56.9645	0.707367	0.03
889	1363.69	56.995	0.707366	0.03
890	1362.35	56.9265	0.707859	0.03
891	1362.48	56.881	0.707684	0.03
892	1361.34	56.7965	0.707815	0.03
893	1362.47	57.011	0.707708	0.03
894	1363.62	56.788	0.707395	0.03
895	1362.84	56.816	0.70767	0.03
896	1364.25	56.8995	0.707173	0.03
897	1363.75	56.9895	0.707616	0.03
898	1363.11	56.972	0.707761	0.03
899	1363.26	57.0385	0.708024	0.03
900	1362.93	56.86	0.707853	0.03
901	1362.49	56.8685	0.707901	0.03
902	1361.57	56.8725	0.707881	0.03
903	1362.11	56.827	0.707799	0.03
904	1361.48	57.056	0.708148	0.03
905	1361.56	56.999	0.708182	0.03
906	1364.56	56.946	0.707657	0.03
907	1364.07	56.856	0.707495	0.03
908	1363.61	57.015	0.708029	0.03
909	1362.6	56.966	0.707969	0.03
910	1365.17	56.8505	0.707537	0.03
911	1364.68	56.734	0.707643	0.03
912	1363.8	56.93	0.707755	0.03
913	1364.16	56.8625	0.707428	0.03
914	1365.76	56.59	0.707283	0.03
915	1367.02	56.774	0.707092	0.03
916	1364.9	56.852	0.707313	0.03
917	1364.71	56.654	0.707347	0.03
918	1363.01	56.8415	0.707698	0.03
919	1364.96	56.7885	0.707335	0.03
920	1365.48	57.0015	0.707509	0.03
921	1364.54	56.8215	0.707593	0.03
922	1363.47	56.976	0.708	0.03
923	1364.34	56.774	0.707777	0.03
924	1364.89	56.9	0.70764	0.03
925	1367.42	56.905	0.707029	0.03
926	1364.43	56.838	0.707442	0.03
927	1364.64	56.8035	0.707698	0.03
928	1364.3	56.9605	0.707568	0.03
929	1364.14	56.8785	0.707285	0.03
930	1362.48	56.8505	0.707893	0.03
931	1360.46	56.972	0.708317	0.03
932	1367.05	56.794	0.706985	0.03
933	1366.15	56.799	0.707211	0.03
934	1363.43	56.932	0.707629	0.03
935	1363.38	56.9205	0.707621	0.03
936	1363.6	56.831	0.708023	0.03
937	1364.27	56.9035	0.707588	0.03
938	1364.17	56.8315	0.70786	0.03
939	1363.47	56.917	0.707827	0.03
940	1364.95	56.831	0.707541	0.03
941	1363.87	56.7025	0.707591	0.03
942	1364.33	56.7225	0.707629	0.03
943	1365.09	56.952	0.707528	0.03
944	1364.21	56.5985	0.707654	0.03
945	1363.23	56.656	0.707917	0.03
946	1364.09	56.864	0.707609	0.03
947	1363.44	56.7955	0.707809	0.03
948	1361.21	56.911	0.708226	0.03
949	1362.67	56.8515	0.70794	0.03
950	1361.69	56.989	0.708025	0.03
951	1360.99	57.071	0.708129	0.03
952	1363.04	56.7325	0.707773	0.03
953	1363.04	56.735	0.707832	0.03
954	1362.76	56.8235	0.707651	0.03
955	1363	56.821	0.707969	0.03
956	1362.16	56.822	0.708217	0.03
957	1363.19	56.948	0.707948	0.03
958	1362.67	56.703	0.707902	0.03
959	1362.23	56.669	0.707663	0.03
960	1363.53	56.771	0.707747	0.03
961	1362.72	56.87	0.707854	0.03
962	1363.23	56.92	0.708099	0.03
963	1363.04	56.7685	0.708054	0.03
964	1364.27	56.8605	0.707579	0.03
965	1363.04	56.9425	0.707788	0.03
966	1361.25	56.739	0.708173	0.03
967	1363.03	56.8635	0.707628	0.03
968	1363.4	56.929	0.707675	0.03
969	1361.65	56.9515	0.708111	0.03
970	1363.97	56.9825	0.707568	0.03
971	1363.67	56.856	0.707377	0.03
972	1361.68	56.8855	0.707982	0.03
973	1363.04	57.031	0.707928	0.03
974	1365.91	56.6795	0.707425	0.03
975	1364.44	56.7795	0.707704	0.03
976	1365.41	56.827	0.707131	0.03
977	1365.99	56.9575	0.707468	0.03
978	1364.26	56.7925	0.707698	0.03
979	1363.86	56.8965	0.70769	0.03
980	1365.82	56.9025	0.707198	0.03
981	1365.53	56.8255	0.707121	0.03
982	1362.12	56.705	0.707949	0.03
983	1362.02	56.7435	0.708048	0.03
984	1364.8	56.7345	0.707184	0.03
985	1365.59	57.0085	0.707441	0.03
986	1364.58	56.896	0.707415	0.03
987	1364.75	56.8085	0.707318	0.03
988	1364.97	56.84	0.70759	0.03
989	1364.36	56.8675	0.707806	0.03
990	1362.74	56.607	0.707683	0.03
991	1362.86	56.6815	0.707997	0.03
992	1361.99	56.7525	0.707633	0.03
993	1363.12	56.9085	0.70775	0.03
994	1362.06	56.6995	0.707828	0.03
995	1363.01	56.743	0.707653	0.03
996	1362.76	56.8215	0.707581	0.03
997	1362.57	56.7125	0.707481	0.03
998	1363.49	56.9135	0.707628	0.03
999	1364.27	57.051	0.707679	0.03
1000	635.09	60.776	0.85271	0.04
1001	633.107	60.7695	0.853205	0.04
1002	730.615	61.665	0.830995	0.04
1003	732.513	61.6505	0.830521	0.04
1004	800.718	61.9755	0.816093	0.04
1005	800.099	61.9345	0.816113	0.04
1006	831.547	62.2915	0.809701	0.04
1007	832.763	62.241	0.809572	0.04
1008	872.783	62.5845	0.800054	0.04
1009	874.539	62.5765	0.79998	0.04
1010	899.555	62.881	0.794679	0.04
1011	899.173	62.831	0.794766	0.04
1012	916.316	63.1885	0.790905	0.04
1013	920.656	63.222	0.79049	0.04
1014	927.501	63.224	0.789054	0.04
1015	927.987	63.163	0.788887	0.04
1016	936.958	63.369	0.786788	0.04
1017	937.265	63.4845	0.786819	0.04
1018	944.653	63.43	0.785326	0.04
1019	945.301	63.611	0.785345	0.04
1020	941.077	63.3975	0.78663	0.04
1021	939.235	63.478	0.78706	0.04
1022	948.859	63.604	0.784688	0.04
1023	948.472	63.6625	0.784692	0.04
1024	954.777	63.5455	0.78347	0.04
1025	952.765	63.639	0.784038	0.04
1026	961.043	63.6915	0.7822	0.04
1027	958.647	63.4965	0.782435	0.04
1028	961.422	63.689	0.782095	0.04
1029	961.863	63.786	0.781954	0.04
1030	965.734	63.803	0.781216	0.04
1031	965.02	63.667	0.781413	0.04
1032	967.107	63.836	0.781226	0.04
1033	969.067	63.733	0.780985	0.04
1034	967.293	63.878	0.781383	0.04
1035	967.837	63.9225	0.780928	0.04
1036	971.301	64.061	0.780461	0.04
1037	968.824	63.8985	0.78039	0.04
1038	968.697	63.8905	0.781302	0.04
1039	968.073	63.782	0.781351	0.04
1040	971.923	64.046	0.780232	0.04
1041	971.384	63.9635	0.780105	0.04
1042	972.241	63.9935	0.780089	0.04
1043	972.341	63.926	0.780245	0.04
1044	972.664	64.1935	0.780359	0.04
1045	974.39	64.0645	0.7798	0.04
1046	976.071	63.9265	0.779656	0.04
1047	975.024	64.0565	0.779631	0.04
1048	977.789	63.902	0.779104	0.04
1049	977.318	63.954	0.779194	0.04
1050	982.214	63.9315	0.778076	0.04
1051	979.098	63.767	0.77845	0.04
1052	978.335	64.02	0.77907	0.04
1053	979.255	63.969	0.778728	0.04
1054	979.049	64.269	0.778743	0.04
1055	980.541	64.1875	0.77844	0.04
1056	976.481	64.0415	0.779387	0.04
1057	977.105	63.7565	0.779379	0.04
1058	984.397	64.2815	0.777965	0.04
1059	983.293	64.035	0.778294	0.04
1060	981.476	64.0675	0.778473	0.04
1061	981.428	64.2125	0.778424	0.04
1062	981.4	64.1215	0.778323	0.04
1063	981.938	64.2555	0.778812	0.04
1064	979.766	64.1655	0.779029	0.04
1065	980.029	64.135	0.778657	0.04
1066	981.045	64.0215	0.778704	0.04
1067	979.428	64.153	0.778957	0.04
1068	983.703	64.158	0.778143	0.04
1069	982.602	64.1935	0.778365	0.04
1070	982.816	64.2365	0.778508	0.04
1071	982.015	64.269	0.778681	0.04
1072	982.887	64.155	0.778216	0.04
1073	981.967	64.1485	0.778371	0.04
1074	981.824	64.131	0.778553	0.04
1075	980.467	64.3365	0.778831	0.04
1076	981.332	64.29	0.778737	0.04
1077	980.434	64.3275	0.77868	0.04
1078	980.681	64.251	0.778574	0.04
1079	980.405	64.002	0.778587	0.04
1080	980.177	64.2225	0.778866	0.04
1081	980.497	64.04	0.778761	0.04
1082	983.846	64.5225	0.778518	0.04
1083	981.863	64.0955	0.778608	0.04
1084	979.541	64.2825	0.778596	0.04
1085	982.946	64.3665	0.778219	0.04
1086	979.604	64.102	0.778944	0.04
1087	979.445	64.31	0.779023	0.04
1088	979.319	64.19	0.778972	0.04
1089	979.119	64.142	0.779283	0.04
1090	981.576	64.297	0.77864	0.04
1091	983.25	64.2855	0.778316	0.04
1092	981.28	64.154	0.778556	0.04
1093	980.609	64.288	0.778934	0.04
1094	981.836	64.1745	0.778706	0.04
1095	981.871	64.2165	0.778683	0.04
1096	985.851	64.2615	0.777799	0.04
1097	984.049	64.3375	0.778244	0.04
1098	990.045	64.417	0.776925	0.04
1099	989.322	64.3605	0.776957	0.04
1100	986.804	64.2535	0.777718	0.04
1101	987.576	64.334	0.777587	0.04
1102	991.168	64.498	0.776699	0.04
1103	988.532	64.3715	0.777219	0.04
1104	987.483	64.4145	0.777294	0.04
1105	989.151	64.2675	0.776932	0.04
1106	992.337	64.4685	0.776514	0.04
1107	991.12	64.2895	0.776656	0.04
1108	991.273	64.275	0.776543	0.04
1109	990.058	64.288	0.776854	0.04
1110	987.586	64.281	0.777328	0.04
1111	988.723	64.2195	0.77733	0.04
1112	987.143	64.1185	0.777207	0.04
1113	986.462	64.241	0.777944	0.04
1114	986.286	64.2975	0.777901	0.04
1115	987.457	64.4985	0.77767	0.04
1116	987.159	64.331	0.777864	0.04
1117	985.006	64.372	0.778254	0.04
1118	985.494	64.3165	0.777892	0.04
1119	985.506	64.307	0.777583	0.04
1120	985.385	64.447	0.778209	0.04
1121	984.178	64.253	0.778028	0.04
1122	986.894	64.248	0.777847	0.04
1123	986.976	64.303	0.777683	0.04
1124	983.622	64.4155	0.778337	0.04
1125	983.848	64.45	0.778605	0.04
1126	986.351	64.402	0.777859	0.04
1127	986.582	64.394	0.777527	0.04
1128	989.321	64.487	0.776817	0.04
1129	989.107	64.3715	0.776994	0.04
1130	991.282	64.1405	0.776813	0.04
1131	990.672	64.24	0.776623	0.04
1132	987.098	64.402	0.777351	0.04
1133	988.061	64.3325	0.777569	0.04
1134	988.338	64.2915	0.777489	0.04
1135	987.995	64.433	0.777439	0.04
1136	991.207	64.494	0.77693	0.04
1137	990.813	64.5235	0.777026	0.04
1138	986.663	64.417	0.77823	0.04
1139	988.114	64.583	0.777731	0.04
1140	987.831	64.397	0.777268	0.04
1141	988.491	64.33	0.777144	0.04
1142	987.505	64.3395	0.777595	0.04
1143	986.082	64.3485	0.777712	0.04
1144	987.355	64.3645	0.777586	0.04
1145	985.74	64.303	0.777899	0.04
1146	986.606	64.226	0.777909	0.04
1147	985.952	64.5415	0.778032	0.04
1148	987.374	64.296	0.77781	0.04
1149	989.362	64.562	0.77743	0.04
1150	986.123	64.3585	0.777509	0.04
1151	987.878	64.338	0.777332	0.04
1152	989.799	64.3485	0.777256	0.04
1153	988.765	64.3535	0.777195	0.04
1154	985.429	64.298	0.778017	0.04
1155	986.633	64.321	0.777841	0.04
1156	986.965	64.4495	0.777799	0.04
1157	985.356	64.3705	0.778055	0.04
1158	987.029	64.372	0.778076	0.04
1159	987.211	64.359	0.777986	0.04
1160	983.901	64.3725	0.778613	0.04
1161	983.497	64.206	0.778363	0.04
1162	986.014	64.45	0.777856	0.04
1163	985.948	64.4915	0.77787	0.04
1164	985.972	64.285	0.778164	0.04
1165	986.692	64.3	0.77788	0.04
1166	984.834	64.3805	0.778581	0.04
1167	985.206	64.3805	0.778104	0.04
1168	986.441	64.446	0.778209	0.04
1169	985.917	64.3105	0.777904	0.04
1170	988.529	64.474	0.777832	0.04
1171	988.742	64.3845	0.777434	0.04
1172	988.211	64.6525	0.777765	0.04
1173	989.036	64.3655	0.777226	0.04
1174	985.298	64.5665	0.778448	0.04
1175	987.234	64.361	0.777934	0.04
1176	989.576	64.339	0.777457	0.04
1177	988.779	64.4055	0.777624	0.04
1178	987.29	64.4805	0.777796	0.04
1179	988.703	64.45	0.777239	0.04
1180	988.267	64.385	0.777297	0.04
1181	988.232	64.3395	0.777427	0.04
1182	988.353	64.362	0.777752	0.04
1183	986.473	64.519	0.777941	0.04
1184	984.234	64.4915	0.778651	0.04
1185	984.639	64.4185	0.778616	0.04
1186	986.762	64.457	0.777995	0.04
1187	985.683	64.382	0.778408	0.04
1188	984.87	64.435	0.778313	0.04
1189	984.988	64.324	0.778491	0.04
1190	986.892	64.245	0.777871	0.04
1191	985.2	64.464	0.778414	0.04
1192	986.246	64.282	0.777532	0.04
1193	987.026	64.156	0.777245	0.04
1194	985.796	64.362	0.778291	0.04
1195	984.009	64.294	0.778403	0.04
1196	986.172	64.3885	0.778106	0.04
1197	987.769	64.5855	0.777735	0.04
1198	983.487	64.424	0.778321	0.04
1199	984.112	64.1985	0.778214	0.04
1200	400.611	57.112	0.919275	0.042
1201	401.639	57.16	0.918905	0.042
1202	441.32	58.163	0.909385	0.042
1203	441.894	58.013	0.909059	0.042
1204	468.541	58.349	0.901821	0.042
1205	470.264	58.428	0.901485	0.042
1206	491.62	58.6515	0.895781	0.042
1207	492.049	58.63	0.895731	0.042
1208	496.832	58.9325	0.894113	0.042
1209	497.651	58.999	0.89416	0.042
1210	500.832	58.928	0.893176	0.042
1211	499.663	58.783	0.893333	0.042
1212	516.832	58.927	0.88933	0.042
1213	515.455	58.9615	0.889661	0.042
1214	497.467	58.847	0.89511	0.042
1215	496.608	58.7025	0.894792	0.042
1216	514.095	59.0335	0.889552	0.042
1217	515.423	59.167	0.889176	0.042
1218	512.57	58.9945	0.890474	0.042
1219	511.929	59.0025	0.890567	0.042
1220	504.908	58.788	0.892974	0.042
1221	503.678	58.723	0.892985	0.042
1222	499.683	58.7085	0.894067	0.042
1223	500.304	58.91	0.894267	0.042
1224	497.491	58.532	0.894657	0.042
1225	495.315	58.6195	0.894972	0.042
1226	505.558	59.0255	0.89192	0.042
1227	506.622	58.928	0.892001	0.042
1228	506.053	58.963	0.892133	0.042
1229	506.228	58.997	0.892035	0.042
1230	497.51	58.545	0.893864	0.042
1231	497.63	58.751	0.89399	0.042
1232	495.086	58.805	0.894668	0.042
1233	496.282	58.704	0.894378	0.042
1234	504.82	58.9715	0.891984	0.042
1235	504.471	58.9165	0.891861	0.042
1236	501.863	58.794	0.893445	0.042
1237	500.022	58.7165	0.894019	0.042
1238	503.905	58.9135	0.892114	0.042
1239	505.385	58.9025	0.89195	0.042
1240	513.146	59.233	0.890571	0.042
1241	512.581	59.147	0.890699	0.042
1242	511.418	59.1185	0.890722	0.042
1243	511.457	59.4055	0.891047	0.042
1244	514.665	59.2555	0.889713	0.042
1245	514.215	59.005	0.889684	0.042
1246	501.373	58.627	0.893363	0.042
1247	501.93	58.767	0.89372	0.042
1248	503.286	58.881	0.89284	0.042
1249	503.633	59.164	0.893118	0.042
1250	506.377	59.121	0.892101	0.042
1251	506.651	59.116	0.89184	0.042
1252	499.644	58.867	0.894209	0.042
1253	500.56	58.7615	0.893785	0.042
1254	513.375	58.9505	0.889785	0.042
1255	513.062	58.9025	0.889745	0.042
1256	504.278	58.8735	0.89272	0.042
1257	505.925	58.9375	0.892328	0.042
1258	497.386	58.7665	0.894251	0.042
1259	497.557	58.8825	0.894148	0.042
1260	502.76	58.715	0.892404	0.042
1261	504.233	58.8545	0.892395	0.042
1262	496.259	58.8835	0.894775	0.042
1263	496.884	58.841	0.894685	0.042
1264	507.259	58.948	0.891614	0.042
1265	508.669	58.9855	0.891263	0.042
1266	503.569	58.996	0.892874	0.042
1267	504.017	58.8475	0.892775	0.042
1268	511.882	59.0065	0.889596	0.042
1269	512.162	58.978	0.889742	0.042
1270	505.395	59.182	0.892181	0.042
1271	504.146	58.9685	0.892275	0.042
1272	510.139	59.1505	0.890652	0.042
1273	508.936	58.99	0.890713	0.042
1274	512.106	58.985	0.89077	0.042
1275	512.987	58.9495	0.890567	0.042
1276	506.499	58.969	0.892195	0.042
1277	507.606	59.0085	0.892118	0.042
1278	505.431	59.0435	0.892319	0.042
1279	504.859	58.9145	0.892459	0.042
1280	510.149	59.007	0.89059	0.042
1281	510.551	59.094	0.890501	0.042
1282	512.38	59.0915	0.890097	0.042
1283	511.647	59.152	0.890467	0.042
1284	512.116	58.953	0.890093	0.042
1285	513.192	59.164	0.88987	0.042
1286	506.712	58.9825	0.891888	0.042
1287	506.55	59.0655	0.891795	0.042
1288	515.871	59	0.890043	0.042
1289	514.287	59.3	0.89017	0.042
1290	514.738	59.129	0.8897	0.042
1291	515.846	59.3005	0.889763	0.042
1292	512.935	59.041	0.890559	0.042
1293	512.74	58.786	0.890197	0.042
1294	507.228	59.0105	0.89187	0.042
1295	506.007	58.8655	0.892121	0.042
1296	505.691	58.946	0.892127	0.042
1297	506.036	58.9875	0.892115	0.042
1298	515.472	59.0665	0.889364	0.042
1299	514.845	59.1565	0.889331	0.042
1300	508.868	59.0845	0.892146	0.042
1301	507.555	58.8735	0.89206	0.042
1302	513.807	58.9895	0.890184	0.042
1303	513.016	58.979	0.890546	0.042
1304	516.792	58.9325	0.889376	0.042
1305	516.246	58.949	0.889539	0.042
1306	518.537	59.03	0.889201	0.042
1307	518.174	58.979	0.889228	0.042
1308	511.553	59.0845	0.891059	0.042
1309	511.288	59.144	0.891211	0.042
1310	508.584	58.882	0.891731	0.042
1311	508.416	58.89	0.891714	0.042
1312	514.877	59.001	0.889691	0.042
1313	513.595	58.9895	0.889743	0.042
1314	510.462	58.6625	0.890941	0.042
1315	509.735	58.887	0.890642	0.042
1316	501.459	59.0045	0.893848	0.042
1317	501.638	58.833	0.893613	0.042
1318	503.447	58.969	0.892691	0.042
1319	503.382	59.04	0.892539	0.042
1320	511.666	59.3585	0.8909	0.042
1321	510.385	59.1435	0.891202	0.042
1322	520.493	59.208	0.888327	0.042
1323	519.913	58.954	0.888557	0.042
1324	514.86	59.0375	0.889869	0.042
1325	514.366	59.0545	0.889683	0.042
1326	507.102	58.9225	0.891515	0.042
1327	506.947	58.7155	0.891545	0.042
1328	502.287	58.8225	0.893532	0.042
1329	502.7	58.876	0.893711	0.042
1330	503.349	59.0955	0.89339	0.042
1331	502.621	58.867	0.893406	0.042
1332	507.5	59.0645	0.891497	0.042
1333	507.252	58.907	0.891725	0.042
1334	509.365	59.112	0.891928	0.042
1335	508.385	58.9065	0.891985	0.042
1336	515.332	58.887	0.888995	0.042
1337	515.177	58.976	0.888951	0.042
1338	496.443	58.6825	0.894933	0.042
1339	496.15	58.781	0.895494	0.042
1340	509.517	59.143	0.891261	0.042
1341	510.5	58.9735	0.8913	0.042
1342	502.597	58.943	0.893235	0.042
1343	502.06	59.068	0.893553	0.042
1344	500.37	58.754	0.89362	0.042
1345	499.692	58.7195	0.893757	0.042
1346	496.064	58.748	0.89398	0.042
1347	496.868	58.6955	0.893771	0.042
1348	484.332	58.6355	0.897247	0.042
1349	483.901	58.717	0.897496	0.042
1350	491.091	58.8175	0.895872	0.042
1351	491.26	58.6755	0.896037	0.042
1352	489.24	58.388	0.896965	0.042
1353	489.166	58.5185	0.896912	0.042
1354	499.122	58.6695	0.893915	0.042
1355	498.793	58.746	0.894297	0.042
1356	502.175	58.917	0.893244	0.042
1357	502.892	59.0535	0.893361	0.042
1358	515.574	59.0565	0.889305	0.042
1359	517.548	58.8625	0.889083	0.042
1360	510.051	59.029	0.89029	0.042
1361	511.606	59.1515	0.89012	0.042
1362	514.292	59.076	0.890216	0.042
1363	515.403	59.0085	0.889651	0.042
1364	509.99	59.3265	0.891159	0.042
1365	508.735	59.1925	0.891114	0.042
1366	509.663	59.096	0.890938	0.042
1367	508.565	58.968	0.891276	0.042
1368	510.393	58.8075	0.890891	0.042
1369	510.387	58.7575	0.890767	0.042
1370	513.194	58.9075	0.890052	0.042
1371	513.352	59.016	0.889953	0.042
1372	514.503	58.9225	0.889368	0.042
1373	515.823	59.147	0.889282	0.042
1374	513.822	59.067	0.889488	0.042
1375	513.923	59.0385	0.889225	0.042
1376	497.257	58.746	0.893861	0.042
1377	497.543	58.584	0.89357	0.042
1378	506.678	59.0365	0.892485	0.042
1379	506.134	58.966	0.892453	0.042
1380	508.959	59.1215	0.891064	0.042
1381	509.284	59.156	0.891229	0.042
1382	512.427	59.0915	0.890289	0.042
1383	514.315	59.1375	0.890077	0.042
1384	503.336	59.055	0.892863	0.042
1385	502.113	58.926	0.892972	0.042
1386	497.654	58.9295	0.894283	0.042
1387	498.526	58.8545	0.894231	0.042
1388	503.664	58.92	0.892631	0.042
1389	504.058	58.894	0.892462	0.042
1390	511.404	59.2445	0.8903	0.042
1391	512.277	59.3225	0.890497	0.042
1392	508.11	58.9415	0.892051	0.042
1393	506.794	58.9675	0.892237	0.042
1394	514.973	58.8155	0.889666	0.042
1395	515.198	58.9685	0.889687	0.042
1396	498.51	58.8985	0.894236	0.042
1397	498.683	58.827	0.894312	0.042
1398	500.81	58.81	0.893491	0.042
1399	500.731	58.9035	0.893358	0.042
1400	262.526	51.496	0.964088	0.045
1401	262.501	51.435	0.964067	0.045
1402	259.567	51.4575	0.965193	0.045
1403	259.541	51.3115	0.96517	0.045
1404	260.969	51.3465	0.964874	0.045
1405	260.468	51.1995	0.964782	0.045
1406	260.023	51.3135	0.964863	0.045
1407	259.863	51.118	0.964967	0.045
1408	260.663	51.489	0.965094	0.045
1409	260.557	51.298	0.964971	0.045
1410	261.163	51.5555	0.964796	0.045
1411	261.166	51.317	0.964452	0.045
1412	261.226	51.437	0.964788	0.045
1413	261.354	51.3975	0.964812	0.045
1414	260.423	51.4235	0.964888	0.045
1415	260.644	51.7465	0.965019	0.045
1416	260.276	51.197	0.964853	0.045
1417	260.367	51.469	0.965129	0.045
1418	262.851	51.306	0.964093	0.045
1419	262.613	51.3985	0.964235	0.045
1420	260.909	51.308	0.964367	0.045
1421	261.058	51.3165	0.964247	0.045
1422	258.065	51.2655	0.965899	0.045
1423	258.022	51.259	0.965889	0.045
1424	258.401	51.418	0.965951	0.045
1425	257.834	51.267	0.96618	0.045
1426	260.649	51.2895	0.964703	0.045
1427	260.784	51.254	0.9646	0.045
1428	262.425	51.5305	0.964057	0.045
1429	262.414	51.4545	0.964065	0.045
1430	260.063	51.427	0.965094	0.045
1431	259.752	51.4425	0.965271	0.045
1432	263.372	51.45	0.963577	0.045
1433	262.521	51.454	0.964012	0.045
1434	258.601	51.1595	0.965742	0.045
1435	258.368	51.165	0.965555	0.045
1436	260.219	51.429	0.965144	0.045
1437	259.767	51.1805	0.965124	0.045
1438	260.124	51.344	0.965173	0.045
1439	259.627	51.0535	0.965152	0.045
1440	259.267	51.268	0.965118	0.045
1441	260.026	51.465	0.965035	0.045
1442	260.858	51.493	0.964985	0.045
1443	260.442	51.437	0.965201	0.045
1444	259.659	51.2135	0.96512	0.045
1445	259.773	51.3755	0.965301	0.045
1446	257.387	51.17	0.966016	0.045
1447	257.702	51.2305	0.966014	0.045
1448	259.904	51.245	0.965166	0.045
1449	260.232	51.0925	0.965023	0.045
1450	263.135	51.723	0.964246	0.045
1451	262.82	51.6665	0.964196	0.045
1452	259.909	51.356	0.965042	0.045
1453	259.979	51.4185	0.965211	0.045
1454	260.305	51.3945	0.965029	0.045
1455	260.312	51.373	0.964814	0.045
1456	260.769	51.4385	0.964923	0.045
1457	260.526	51.351	0.964806	0.045
1458	260.388	51.443	0.965297	0.045
1459	259.728	51.248	0.965328	0.045
1460	262.17	51.566	0.964151	0.045
1461	261.979	51.388	0.964336	0.045
1462	260.765	51.3055	0.964749	0.045
1463	260.916	51.509	0.964703	0.045
1464	260.418	51.3555	0.964792	0.045
1465	261.197	51.49	0.964721	0.045
1466	259.815	51.658	0.965327	0.045
1467	259.682	51.516	0.965438	0.045
1468	259.296	51.4385	0.965273	0.045
1469	259.658	51.328	0.96528	0.045
1470	258.423	51.0685	0.965303	0.045
1471	258.895	51.175	0.965074	0.045
1472	259.949	51.5395	0.965261	0.045
1473	259.873	51.2905	0.965218	0.045
1474	262.57	51.5	0.964173	0.045
1475	262.659	51.459	0.96402	0.045
1476	260.148	51.5155	0.965164	0.045
1477	259.666	51.481	0.965247	0.045
1478	260.026	51.4515	0.965275	0.045
1479	259.94	51.495	0.965348	0.045
1480	261.411	51.404	0.964613	0.045
1481	261.297	51.4575	0.964689	0.045
1482	258.824	51.2485	0.965381	0.045
1483	259.038	51.438	0.965501	0.045
1484	262.3	51.6035	0.964263	0.045
1485	262.008	51.2045	0.964105	0.045
1486	261.471	51.345	0.964549	0.045
1487	261.32	51.43	0.964557	0.045
1488	260.144	51.327	0.964752	0.045
1489	259.891	51.3925	0.964971	0.045
1490	263.019	51.6415	0.963853	0.045
1491	263.147	51.7655	0.96424	0.045
1492	259.61	51.403	0.965262	0.045
1493	259.909	51.3965	0.965026	0.045
1494	260.178	51.43	0.965156	0.045
1495	259.779	51.284	0.965109	0.045
1496	261.527	51.4455	0.964492	0.045
1497	260.728	51.3055	0.964532	0.045
1498	259.873	51.5585	0.965388	0.045
1499	260.274	51.6475	0.965223	0.045
1500	259.706	51.407	0.965247	0.045
1501	259.231	51.348	0.965354	0.045
1502	261.262	51.5205	0.964654	0.045
1503	260.764	51.284	0.964802	0.045
1504	259.054	51.292	0.964871	0.045
1505	259.723	51.3555	0.964888	0.045
1506	260.889	51.3475	0.964491	0.045
1507	260.459	51.0985	0.964393	0.045
1508	259.675	51.1995	0.964893	0.045
1509	259.82	51.3035	0.964903	0.045
1510	260.224	51.372	0.965142	0.045
1511	260.176	51.1865	0.965157	0.045
1512	261.533	51.536	0.964404	0.045
1513	261.247	51.4115	0.964455	0.045
1514	261.289	51.3015	0.964496	0.045
1515	261.735	51.509	0.964608	0.045
1516	257.407	51.435	0.966088	0.045
1517	257.978	51.266	0.965946	0.045
1518	257.767	51.2225	0.965798	0.045
1519	257.452	51.0155	0.965811	0.045
1520	260.041	51.19	0.965067	0.045
1521	259.648	51.205	0.965022	0.045
1522	259.435	51.32	0.965366	0.045
1523	259.731	51.426	0.965268	0.045
1524	263.012	51.582	0.964265	0.045
1525	262.68	51.5225	0.964422	0.045
1526	261.334	51.262	0.964432	0.045
1527	262.043	51.261	0.964308	0.045
1528	259.663	51.4605	0.965102	0.045
1529	259.838	51.5095	0.964989	0.045
1530	262.517	51.3515	0.963989	0.045
1531	263.197	51.479	0.96396	0.045
1532	262.115	51.5105	0.9643	0.045
1533	261.889	51.421	0.964272	0.045
1534	260.749	51.2575	0.96484	0.045
1535	260.923	51.3375	0.964823	0.045
1536	258.56	51.296	0.965515	0.045
1537	258.358	50.9955	0.965708	0.045
1538	261.089	51.13	0.964535	0.045
1539	261.026	51.515	0.964636	0.045
1540	260.94	51.37	0.964722	0.045
1541	260.93	51.206	0.964651	0.045
1542	258.288	51.3455	0.965912	0.045
1543	258.815	51.5035	0.965802	0.045
1544	260.077	51.4255	0.965156	0.045
1545	259.751	51.1775	0.965076	0.045
1546	261.394	51.3465	0.964579	0.045
1547	261.329	51.3615	0.96441	0.045
1548	262.137	51.4215	0.964304	0.045
1549	261.777	51.157	0.964477	0.045
1550	259.227	51.159	0.965455	0.045
1551	258.428	51.163	0.965595	0.045
1552	260.547	51.185	0.964964	0.045
1553	260.293	51.256	0.965075	0.045
1554	260.127	51.3455	0.965314	0.045
1555	259.887	51.516	0.965514	0.045
1556	259.57	51.1725	0.964937	0.045
1557	260.248	51.4465	0.96484	0.045
1558	260.06	51.4475	0.965122	0.045
1559	260.274	51.4005	0.965149	0.045
1560	259.659	51.3405	0.965042	0.045
1561	259.536	51.149	0.9652	0.045
1562	260.529	51.6625	0.96499	0.045
1563	260.407	51.458	0.965027	0.045
1564	258.445	51.302	0.965491	0.045
1565	258.18	51.096	0.965397	0.045
1566	262.587	51.501	0.963996	0.045
1567	262.755	51.7295	0.964155	0.045
1568	262.538	51.297	0.963976	0.045
1569	261.483	51.099	0.9642	0.045
1570	259.878	51.379	0.965308	0.045
1571	259.24	50.931	0.965235	0.045
1572	260.865	51.493	0.964603	0.045
1573	260.332	51.293	0.964675	0.045
1574	260.286	51.5025	0.965172	0.045
1575	259.709	51.4335	0.965332	0.045
1576	259.946	51.4145	0.965034	0.045
1577	260.375	51.32	0.964989	0.045
1578	260.555	51.263	0.964977	0.045
1579	260.421	51.413	0.965294	0.045
1580	260.61	51.5415	0.964664	0.045
1581	260.346	51.4535	0.964903	0.045
1582	259.513	51.3155	0.965383	0.045
1583	259.731	51.3555	0.965315	0.045
1584	261.534	51.4145	0.964525	0.045
1585	261.715	51.4205	0.964434	0.045
1586	261.26	51.5705	0.96462	0.045
1587	261.131	51.5215	0.964528	0.045
1588	261.502	51.4715	0.964546	0.045
1589	261.396	51.3665	0.964404	0.045
1590	261.259	51.3155	0.964488	0.045
1591	261.191	51.4295	0.964741	0.045
1592	259.774	51.3055	0.965089	0.045
1593	260.439	51.5275	0.965067	0.045
1594	260.678	51.4285	0.96492	0.045
1595	259.974	51.5545	0.96537	0.045
1596	261.162	51.3235	0.964729	0.045
1597	261.272	51.329	0.964486	0.045
1598	258.764	51.3905	0.965454	0.045
1599	259.288	51.2705	0.96543	0.045
1600	244.667	48.5395	0.97254	0.048
1601	244.592	48.5335	0.972302	0.048
1602	244.374	48.485	0.972444	0.048
1603	244.118	48.2455	0.972347	0.048
1604	245.102	48.5535	0.972293	0.048
1605	244.761	48.448	0.972198	0.048
1606	244.833	48.432	0.972062	0.048
1607	245.232	48.542	0.971971	0.048
1608	245.589	48.7645	0.971969	0.048
1609	245.595	48.667	0.971951	0.048
1610	245.181	48.389	0.972087	0.048
1611	245.374	48.5255	0.971952	0.048
1612	244.451	48.2625	0.972385	0.048
1613	244.618	48.5285	0.972424	0.048
1614	244.604	48.467	0.972123	0.048
1615	244.603	48.4465	0.972364	0.048
1616	245.701	48.496	0.971777	0.048
1617	245.844	48.6645	0.97182	0.048
1618	244.339	48.4135	0.972345	0.048
1619	244.439	48.3015	0.972372	0.048
1620	245.18	48.4885	0.972086	0.048
1621	244.744	48.401	0.972078	0.048
1622	245.59	48.505	0.972057	0.048
1623	245.642	48.55	0.971989	0.048
1624	244.276	48.406	0.972385	0.048
1625	244.266	48.3265	0.972261	0.048
1626	244.353	48.506	0.972374	0.048
1627	244.7	48.355	0.972153	0.048
1628	245.273	48.55	0.972289	0.048
1629	245.488	48.635	0.972366	0.048
1630	245.012	48.45	0.971971	0.048
1631	245.192	48.6095	0.971785	0.048
1632	244.952	48.3965	0.972384	0.048
1633	244.273	48.3935	0.972395	0.048
1634	245.708	48.6105	0.972008	0.048
1635	245.923	48.5395	0.971859	0.048
1636	244.722	48.4425	0.972391	0.048
1637	244.848	48.5585	0.97236	0.048
1638	245.008	48.612	0.972294	0.048
1639	244.861	48.4975	0.972287	0.048
1640	244.246	48.4395	0.972414	0.048
1641	244.524	48.472	0.972232	0.048
1642	244.797	48.3685	0.972203	0.048
1643	244.97	48.417	0.972197	0.048
1644	244.71	48.277	0.972057	0.048
1645	245.313	48.644	0.972005	0.048
1646	245.307	48.701	0.972322	0.048
1647	245.143	48.553	0.972213	0.048
1648	245.321	48.4975	0.972043	0.048
1649	245.16	48.4455	0.972075	0.048
1650	245.178	48.614	0.972146	0.048
1651	244.637	48.59	0.972315	0.048
1652	245.079	48.4325	0.972225	0.048
1653	244.494	48.3325	0.972247	0.048
1654	244.957	48.545	0.972154	0.048
1655	244.567	48.522	0.972116	0.048
1656	244.619	48.4045	0.972269	0.048
1657	245.041	48.696	0.972263	0.048
1658	244.935	48.5545	0.972205	0.048
1659	244.923	48.4545	0.972366	0.048
1660	245.536	48.597	0.971796	0.048
1661	245.492	48.6795	0.971958	0.048
1662	246.143	48.6015	0.971668	0.048
1663	245.851	48.631	0.971813	0.048
1664	245.088	48.561	0.971935	0.048
1665	245.606	48.571	0.972166	0.048
1666	244.504	48.4045	0.97244	0.048
1667	244.577	48.428	0.972212	0.048
1668	244.701	48.2545	0.972367	0.048
1669	244.423	48.301	0.972425	0.048
1670	245.081	48.4965	0.972128	0.048
1671	244.777	48.585	0.97222	0.048
1672	244.599	48.3805	0.972206	0.048
1673	244.574	48.37	0.972189	0.048
1674	244.748	48.5685	0.972226	0.048
1675	244.81	48.575	0.972322	0.048
1676	244.774	48.379	0.972282	0.048
1677	244.662	48.425	0.972206	0.048
1678	244.713	48.414	0.972248	0.048
1679	244.744	48.6875	0.972435	0.048
1680	244.728	48.44	0.972182	0.048
1681	245.514	48.5785	0.972104	0.048
1682	245.084	48.5795	0.972311	0.048
1683	244.623	48.2585	0.972182	0.048
1684	244.901	48.469	0.972247	0.048
1685	244.418	48.365	0.972252	0.048
1686	244.374	48.256	0.972305	0.048
1687	244.786	48.4865	0.972342	0.048
1688	244.756	48.49	0.972189	0.048
1689	244.923	48.654	0.972152	0.048
1690	245.118	48.656	0.972296	0.048
1691	245.139	48.4285	0.972321	0.048
1692	244.661	48.531	0.972353	0.048
1693	244.98	48.4995	0.972238	0.048
1694	244.645	48.4375	0.972356	0.048
1695	245.781	48.9005	0.972192	0.048
1696	244.679	48.467	0.972166	0.048
1697	244.451	48.4225	0.972342	0.048
1698	244.496	48.4265	0.972594	0.048
1699	244.752	48.428	0.972504	0.048
1700	244.838	48.3375	0.97203	0.048
1701	245.06	48.429	0.972138	0.048
1702	244.895	48.485	0.972435	0.048
1703	244.589	48.3175	0.972247	0.048
1704	244.731	48.515	0.971963	0.048
1705	244.105	48.1595	0.972159	0.048
1706	245.763	48.4905	0.971885	0.048
1707	244.9	48.6395	0.972281	0.048
1708	245.436	48.838	0.972252	0.048
1709	245.072	48.4625	0.9721	0.048
1710	245.001	48.5005	0.97242	0.048
1711	244.525	48.338	0.972395	0.048
1712	244.952	48.4995	0.972285	0.048
1713	244.637	48.394	0.972284	0.048
1714	244.475	48.479	0.972356	0.048
1715	244.715	48.38	0.972175	0.048
1716	244.501	48.448	0.972375	0.048
1717	244.466	48.509	0.972305	0.048
1718	244.187	48.4475	0.97224	0.048
1719	244.418	48.461	0.97218	0.048
1720	244.293	48.4205	0.972465	0.048
1721	244.119	48.283	0.972315	0.048
1722	245.026	48.5645	0.972126	0.048
1723	245.456	48.499	0.971984	0.048
1724	244.756	48.58	0.972269	0.048
1725	245.297	48.7135	0.972259	0.048
1726	244.356	48.3515	0.972314	0.048
1727	244.857	48.5265	0.972208	0.048
1728	245.429	48.647	0.972293	0.048
1729	245.261	48.5885	0.972111	0.048
1730	245.671	48.6475	0.971957	0.048
1731	246.039	48.7975	0.971948	0.048
1732	244.667	48.373	0.972097	0.048
1733	244.865	48.516	0.972438	0.048
1734	244.191	48.395	0.972448	0.048
1735	244.259	48.2815	0.972407	0.048
1736	245.351	48.6065	0.972323	0.048
1737	244.685	48.541	0.972261	0.048
1738	244.421	48.496	0.972586	0.048
1739	244.812	48.385	0.972421	0.048
1740	245.66	48.676	0.972155	0.048
1741	244.733	48.339	0.971996	0.048
1742	243.753	48.511	0.972537	0.048
1743	244.131	48.448	0.972641	0.048
1744	244.376	48.3415	0.97211	0.048
1745	244.561	48.338	0.971993	0.048
1746	244.84	48.598	0.972368	0.048
1747	244.495	48.504	0.972245	0.048
1748	245.168	48.589	0.972136	0.048
1749	245.047	48.695	0.972158	0.048
1750	244.706	48.4885	0.972079	0.048
1751	245.142	48.621	0.972261	0.048
1752	245.238	48.5805	0.972314	0.048
1753	244.486	48.4685	0.972506	0.048
1754	245.403	48.6315	0.972389	0.048
1755	245.104	48.4595	0.972118	0.048
1756	244.308	48.39	0.972453	0.048
1757	244.286	48.414	0.972316	0.048
1758	245.45	48.5495	0.971932	0.048
1759	245.66	48.5555	0.971799	0.048
1760	244.246	48.377	0.972596	0.048
1761	244.583	48.3605	0.972467	0.048
1762	245.265	48.5125	0.972395	0.048
1763	244.537	48.387	0.972416	0.048
1764	244.964	48.5	0.972252	0.048
1765	245.487	48.509	0.972029	0.048
1766	245.507	48.643	0.972091	0.048
1767	245.387	48.582	0.972179	0.048
1768	244.925	48.672	0.972451	0.048
1769	244.738	48.4785	0.972269	0.048
1770	245.197	48.3935	0.972402	0.048
1771	244.833	48.4505	0.972318	0.048
1772	245.765	48.6255	0.971925	0.048
1773	245.882	48.628	0.971736	0.048
1774	245.138	48.6765	0.972171	0.048
1775	245.142	48.661	0.972142	0.048
1776	244.73	48.381	0.971961	0.048
1777	244.919	48.394	0.971933	0.048
1778	244.655	48.6355	0.972426	0.048
1779	244.379	48.411	0.972384	0.048
1780	244.498	48.341	0.97238	0.048
1781	244.788	48.3145	0.972423	0.048
1782	244.323	48.4345	0.972361	0.048
1783	244.414	48.275	0.972232	0.048
1784	244.767	48.3865	0.972223	0.048
1785	244.411	48.3595	0.972223	0.048
1786	244.839	48.3765	0.972015	0.048
1787	245.076	48.4405	0.972075	0.048
1788	245.544	48.53	0.972255	0.048
1789	245.19	48.48	0.972354	0.048
1790	244.773	48.4905	0.972132	0.048
1791	244.316	48.307	0.972209	0.048
1792	245.431	48.429	0.971897	0.048
1793	245.066	48.537	0.971913	0.048
1794	244.953	48.3595	0.972284	0.048
1795	245.377	48.657	0.972148	0.048
1796	244.827	48.594	0.972115	0.048
1797	244.998	48.503	0.972095	0.048
1798	246.001	48.6865	0.972007	0.048
1799	245.984	48.7435	0.971812	0.048
1800	240.471	46.9325	0.974511	0.05
1801	240.718	47.092	0.974464	0.05
1802	239.967	46.91	0.974331	0.05
1803	240.652	46.966	0.974352	0.05
1804	239.963	46.8585	0.974512	0.05
1805	240.74	47.122	0.97442	0.05
1806	241.361	47.0365	0.974105	0.05
1807	240.962	46.911	0.974494	0.05
1808	240.987	46.9755	0.974263	0.05
1809	241.554	47.174	0.974263	0.05
1810	241.355	47.228	0.974396	0.05
1811	240.621	47.029	0.974303	0.05
1812	241.177	47.121	0.974101	0.05
1813	241.068	47.0745	0.974351	0.05
1814	240.476	46.9345	0.974488	0.05
1815	241.036	47.046	0.974202	0.05
1816	240.266	46.984	0.974452	0.05
1817	240.606	46.89	0.974274	0.05
1818	240.734	47.044	0.974361	0.05
1819	240.965	47.102	0.9743	0.05
1820	240.403	46.9385	0.974502	0.05
1821	240.532	46.9315	0.974433	0.05
1822	240.055	46.9545	0.974478	0.05
1823	240.562	46.962	0.974278	0.05
1824	241.274	46.983	0.974444	0.05
1825	241.154	46.9535	0.974505	0.05
1826	240.686	46.942	0.974595	0.05
1827	240.441	46.986	0.974491	0.05
1828	240.672	46.9285	0.974233	0.05
1829	240.419	46.7845	0.974372	0.05
1830	241.012	46.93	0.974431	0.05
1831	240.565	46.872	0.974414	0.05
1832	240.747	46.9535	0.974458	0.05
1833	240.869	46.9025	0.974287	0.05
1834	240.767	47.132	0.974345	0.05
1835	240.65	46.8225	0.974276	0.05
1836	240.521	46.925	0.974509	0.05
1837	241.106	46.9285	0.974289	0.05
1838	240.721	47.0025	0.974383	0.05
1839	241.033	46.9265	0.974294	0.05
1840	240.015	46.7795	0.974236	0.05
1841	240.491	46.7865	0.974277	0.05
1842	240.548	46.811	0.974391	0.05
1843	240.233	46.9365	0.97436	0.05
1844	240.929	46.935	0.974383	0.05
1845	240.747	46.9915	0.974428	0.05
1846	240.692	46.812	0.974507	0.05
1847	240.674	46.871	0.974258	0.05
1848	241.163	47.184	0.974292	0.05
1849	240.54	46.941	0.974392	0.05
1850	240.589	46.8635	0.974303	0.05
1851	240.921	46.953	0.974393	0.05
1852	240.644	47.1215	0.974387	0.05
1853	240.581	46.959	0.974319	0.05
1854	240.892	47.0955	0.974116	0.05
1855	241.081	47.082	0.974308	0.05
1856	240.776	47.1595	0.974396	0.05
1857	240.722	46.856	0.974352	0.05
1858	240.598	46.959	0.974498	0.05
1859	240.657	46.9045	0.974276	0.05
1860	240.696	46.9535	0.974366	0.05
1861	240.542	46.9835	0.974458	0.05
1862	240.887	46.981	0.974297	0.05
1863	240.688	46.953	0.974524	0.05
1864	240.746	47.2155	0.974467	0.05
1865	240.936	46.966	0.97426	0.05
1866	240.802	47.027	0.974406	0.05
1867	240.526	46.9485	0.974389	0.05
1868	240.36	46.77	0.974174	0.05
1869	240.314	46.9065	0.974442	0.05
1870	240.888	47.0865	0.974445	0.05
1871	241.021	46.9295	0.974244	0.05
1872	241.096	47.087	0.974427	0.05
1873	241.055	46.9005	0.974114	0.05
1874	240.877	47.195	0.974278	0.05
1875	241.071	46.995	0.974121	0.05
1876	240.478	46.9345	0.974353	0.05
1877	241.309	47.1655	0.974238	0.05
1878	240.949	47.0535	0.974283	0.05
1879	241.012	46.8315	0.974208	0.05
1880	240.452	46.819	0.974307	0.05
1881	240.832	47.0155	0.974403	0.05
1882	241.03	47.0035	0.974411	0.05
1883	240.577	46.972	0.974234	0.05
1884	240.621	46.907	0.974341	0.05
1885	241.284	47.052	0.974278	0.05
1886	240.819	46.9085	0.97417	0.05
1887	241.579	47.0055	0.974125	0.05
1888	240.487	46.9305	0.974509	0.05
1889	240.357	47.0295	0.974501	0.05
1890	240.933	47.0085	0.974252	0.05
1891	240.945	47.063	0.974295	0.05
1892	240.716	46.822	0.974323	0.05
1893	241.417	47.0565	0.974185	0.05
1894	240.846	46.753	0.974072	0.05
1895	240.826	46.8555	0.974316	0.05
1896	240.935	46.931	0.974381	0.05
1897	241.464	47.1485	0.974222	0.05
1898	241.746	47.457	0.974418	0.05
1899	241.763	47.3135	0.97441	0.05
1900	241.452	47.288	0.974372	0.05
1901	241.454	47.1235	0.974452	0.05
1902	240.361	46.9425	0.974282	0.05
1903	241.206	47.189	0.974221	0.05
1904	241.089	46.9985	0.974079	0.05
1905	241.26	47.042	0.97426	0.05
1906	240.967	46.881	0.974405	0.05
1907	240.291	46.9045	0.974603	0.05
1908	241.25	46.7585	0.974372	0.05
1909	241.112	47.1105	0.974346	0.05
1910	240.985	47.026	0.974447	0.05
1911	240.924	47.0435	0.97451	0.05
1912	241.353	47.272	0.974221	0.05
1913	241.344	47.0765	0.97427	0.05
1914	240.506	46.825	0.974311	0.05
1915	241.042	46.854	0.974402	0.05
1916	241.208	47.0975	0.974313	0.05
1917	241.065	47.0695	0.974195	0.05
1918	241.027	47.1015	0.974375	0.05
1919	240.843	47.0155	0.974481	0.05
1920	240.439	46.894	0.974492	0.05
1921	240.432	47.0595	0.974347	0.05
1922	240.279	46.8755	0.974527	0.05
1923	240.688	46.918	0.974274	0.05
1924	240.482	46.833	0.974405	0.05
1925	240.652	47.0655	0.97431	0.05
1926	240.866	47.062	0.974378	0.05
1927	240.677	47.038	0.974431	0.05
1928	240.831	47.024	0.974374	0.05
1929	240.654	47.0605	0.97446	0.05
1930	240.775	47.0725	0.974381	0.05
1931	241.036	46.991	0.974315	0.05
1932	240.619	47.068	0.974285	0.05
1933	240.314	46.9625	0.974513	0.05
1934	240.603	46.9045	0.974375	0.05
1935	240.537	46.886	0.974243	0.05
1936	240.247	46.7885	0.974156	0.05
1937	240.733	46.9655	0.974194	0.05
1938	241.215	47.173	0.974372	0.05
1939	240.905	46.956	0.974261	0.05
1940	241.267	47.133	0.974475	0.05
1941	240.92	47.053	0.974315	0.05
1942	240.387	46.825	0.974447	0.05
1943	240.645	46.9255	0.974321	0.05
1944	240.234	46.797	0.974382	0.05
1945	240.559	46.999	0.974359	0.05
1946	240.663	46.9335	0.974327	0.05
1947	240.712	47.053	0.974237	0.05
1948	240.365	46.9575	0.974483	0.05
1949	241.032	47.1195	0.974465	0.05
1950	240.956	47.023	0.974259	0.05
1951	241.722	47.258	0.974138	0.05
1952	240.025	46.777	0.974473	0.05
1953	241.224	47.1145	0.974199	0.05
1954	241.396	47.09	0.97401	0.05
1955	241.276	47.0585	0.974041	0.05
1956	240.785	47.116	0.974574	0.05
1957	241.459	47.03	0.97436	0.05
1958	240.559	46.7595	0.974273	0.05
1959	240.302	46.723	0.974257	0.05
1960	241.115	47.072	0.974167	0.05
1961	241.342	47.016	0.974243	0.05
1962	240.673	46.833	0.974229	0.05
1963	240.43	46.7195	0.974347	0.05
1964	240.959	47.1625	0.974246	0.05
1965	240.96	47.1555	0.974225	0.05
1966	241.192	47.086	0.974339	0.05
1967	241.506	47.128	0.974373	0.05
1968	240.612	47.001	0.974644	0.05
1969	240.785	46.9575	0.974386	0.05
1970	240.466	46.9075	0.974358	0.05
1971	239.704	46.779	0.974577	0.05
1972	240.911	47	0.974559	0.05
1973	240.549	46.902	0.974383	0.05
1974	241.091	47.177	0.97441	0.05
1975	240.964	47.0755	0.974524	0.05
1976	240.68	47.009	0.974196	0.05
1977	241.36	47.188	0.974403	0.05
1978	240.838	46.962	0.974361	0.05
1979	240.934	46.9995	0.974331	0.05
1980	240.981	47.0885	0.974228	0.05
1981	241.078	47.1845	0.974301	0.05
1982	240.935	47.011	0.974412	0.05
1983	240.836	47.095	0.974535	0.05
1984	239.847	46.7705	0.974469	0.05
1985	240.235	46.6565	0.974415	0.05
1986	241.05	47.05	0.974509	0.05
1987	240.799	47.114	0.97455	0.05
1988	240.507	46.9945	0.974458	0.05
1989	240.488	46.966	0.97439	0.05
1990	241.37	47.1145	0.974262	0.05
1991	241.256	47.202	0.974532	0.05
1992	240.822	47.0745	0.974384	0.05
1993	241.221	47.182	0.974443	0.05
1994	240.857	47.106	0.974499	0.05
1995	240.612	46.9095	0.974495	0.05
1996	240.766	47.1265	0.974248	0.05
1997	241.095	46.9205	0.974362	0.05
1998	241.141	46.992	0.974258	0.05
[truncated: 1 more rows]

## Sheet: Fig3D_data
Index	Mutation Rate	Period	Proportion of generations
0	0.01	Metastable State	0.99964
1	0.01	Metastable State	0.99815
2	0.01	Metastable State	0.99481
3	0.01	Metastable State	0.99252
4	0.01	Metastable State	0.983011
5	0.01	Metastable State	0.989961
6	0.01	Metastable State	0.99841
7	0.01	Metastable State	0.99863
8	0.01	Metastable State	0.99523
9	0.01	Metastable State	0.99595
10	0.01	Metastable State	0.99312
11	0.01	Metastable State	0.99507
12	0.01	Metastable State	0.99671
13	0.01	Metastable State	0.99788
14	0.01	Metastable State	0.99791
15	0.01	Metastable State	0.99294
16	0.01	Metastable State	0.99881
17	0.01	Metastable State	0.99997
18	0.01	Metastable State	0.99932
19	0.01	Metastable State	0.99286
20	0.01	Metastable State	0.99229
21	0.01	Metastable State	0.99474
22	0.01	Metastable State	0.990711
23	0.01	Metastable State	0.99975
24	0.01	Metastable State	0.990851
25	0.01	Metastable State	0.99778
26	0.01	Metastable State	0.99826
27	0.01	Metastable State	0.99726
28	0.01	Metastable State	0.99344
29	0.01	Metastable State	0.987391
30	0.01	Metastable State	0.99916
31	0.01	Metastable State	0.99798
32	0.01	Metastable State	0.99392
33	0.01	Metastable State	0.99357
34	0.01	Metastable State	0.99819
35	0.01	Metastable State	0.9951
36	0.01	Metastable State	0.978161
37	0.01	Metastable State	0.99239
38	0.01	Metastable State	0.99949
39	0.01	Metastable State	0.981081
40	0.01	Metastable State	0.99988
41	0.01	Metastable State	0.99653
42	0.01	Metastable State	0.998
43	0.01	Metastable State	0.99399
44	0.01	Metastable State	0.99964
45	0.01	Metastable State	0.99407
46	0.01	Metastable State	0.99282
47	0.01	Metastable State	0.99745
48	0.01	Metastable State	0.99655
49	0.01	Metastable State	0.99527
50	0.01	Metastable State	0.99982
51	0.01	Metastable State	0.99927
52	0.01	Metastable State	0.99844
53	0.01	Metastable State	0.99258
54	0.01	Metastable State	0.99923
55	0.01	Metastable State	0.99691
56	0.01	Metastable State	0.99459
57	0.01	Metastable State	0.99995
58	0.01	Metastable State	0.99698
59	0.01	Metastable State	0.99646
60	0.01	Metastable State	0.99926
61	0.01	Metastable State	0.99205
62	0.01	Metastable State	0.991181
63	0.01	Metastable State	0.99729
64	0.01	Metastable State	0.99991
65	0.01	Metastable State	0.99928
66	0.01	Metastable State	0.99571
67	0.01	Metastable State	0.99941
68	0.01	Metastable State	0.985691
69	0.01	Metastable State	0.99779
70	0.01	Metastable State	0.99865
71	0.01	Metastable State	0.99201
72	0.01	Metastable State	0.99909
73	0.01	Metastable State	0.99821
74	0.01	Metastable State	0.99826
75	0.01	Metastable State	0.987551
76	0.01	Metastable State	0.99864
77	0.01	Metastable State	0.99267
78	0.01	Metastable State	0.99524
79	0.01	Metastable State	0.99446
80	0.01	Metastable State	0.99789
81	0.01	Metastable State	0.99679
82	0.01	Metastable State	0.99859
83	0.01	Metastable State	0.99969
84	0.01	Metastable State	0.99749
85	0.01	Metastable State	0.9973
86	0.01	Metastable State	0.99916
87	0.01	Metastable State	0.99843
88	0.01	Metastable State	0.99875
89	0.01	Metastable State	0.99856
90	0.01	Metastable State	0.988931
91	0.01	Metastable State	0.99585
92	0.01	Metastable State	0.99866
93	0.01	Metastable State	0.99879
94	0.01	Metastable State	0.99918
95	0.01	Metastable State	0.9986
96	0.01	Metastable State	0.99794
97	0.01	Metastable State	0.99201
98	0.01	Metastable State	0.9952
99	0.01	Metastable State	0.99447
100	0.01	Metastable State	0.99784
101	0.01	Metastable State	0.99782
102	0.01	Metastable State	0.99715
103	0.01	Metastable State	0.99625
104	0.01	Metastable State	0.99796
105	0.01	Metastable State	0.99631
106	0.01	Metastable State	0.991271
107	0.01	Metastable State	0.99304
108	0.01	Metastable State	0.976371
109	0.01	Metastable State	0.99721
110	0.01	Metastable State	0.99656
111	0.01	Metastable State	0.9949
112	0.01	Metastable State	0.99596
113	0.01	Metastable State	0.99776
114	0.01	Metastable State	0.982311
115	0.01	Metastable State	0.99804
116	0.01	Metastable State	0.991231
117	0.01	Metastable State	0.99858
118	0.01	Metastable State	0.99453
119	0.01	Metastable State	0.99763
120	0.01	Metastable State	0.99762
121	0.01	Metastable State	0.99531
122	0.01	Metastable State	0.9959
123	0.01	Metastable State	0.99276
124	0.01	Metastable State	0.99573
125	0.01	Metastable State	0.99812
126	0.01	Metastable State	0.99956
127	0.01	Metastable State	0.99218
128	0.01	Metastable State	0.99959
129	0.01	Metastable State	0.99577
130	0.01	Metastable State	0.99408
131	0.01	Metastable State	0.99945
132	0.01	Metastable State	0.99791
133	0.01	Metastable State	0.99474
134	0.01	Metastable State	0.99932
135	0.01	Metastable State	0.99368
136	0.01	Metastable State	0.99181
137	0.01	Metastable State	0.985961
138	0.01	Metastable State	0.99531
139	0.01	Metastable State	0.99868
140	0.01	Metastable State	0.99942
141	0.01	Metastable State	0.99896
142	0.01	Metastable State	0.99898
143	0.01	Metastable State	0.99983
144	0.01	Metastable State	0.987321
145	0.01	Metastable State	0.973722
146	0.01	Metastable State	0.990701
147	0.01	Metastable State	0.99413
148	0.01	Metastable State	0.99806
149	0.01	Metastable State	0.99798
150	0.01	Metastable State	0.99949
151	0.01	Metastable State	0.99312
152	0.01	Metastable State	0.9991
153	0.01	Metastable State	0.99623
154	0.01	Metastable State	0.99826
155	0.01	Metastable State	0.99676
156	0.01	Metastable State	0.99965
157	0.01	Metastable State	0.99906
158	0.01	Metastable State	0.99955
159	0.01	Metastable State	0.99968
160	0.01	Metastable State	0.99847
161	0.01	Metastable State	0.99322
162	0.01	Metastable State	0.99707
163	0.01	Metastable State	0.99845
164	0.01	Metastable State	0.99702
165	0.01	Metastable State	0.986901
166	0.01	Metastable State	0.99848
167	0.01	Metastable State	0.99612
168	0.01	Metastable State	0.99606
169	0.01	Metastable State	0.99689
170	0.01	Metastable State	0.99502
171	0.01	Metastable State	0.990741
172	0.01	Metastable State	0.991421
173	0.01	Metastable State	0.99346
174	0.01	Metastable State	0.99452
175	0.01	Metastable State	0.99353
176	0.01	Metastable State	0.981191
177	0.01	Metastable State	0.99966
178	0.01	Metastable State	0.99486
179	0.01	Metastable State	0.983121
180	0.01	Metastable State	0.99704
181	0.01	Metastable State	0.99782
182	0.01	Metastable State	0.99259
183	0.01	Metastable State	0.990061
184	0.01	Metastable State	0.99486
185	0.01	Metastable State	0.99947
186	0.01	Metastable State	0.99952
187	0.01	Metastable State	0.99193
188	0.01	Metastable State	0.99868
189	0.01	Metastable State	0.99766
190	0.01	Metastable State	0.9962
191	0.01	Metastable State	0.99835
192	0.01	Metastable State	0.9987
193	0.01	Metastable State	0.99811
194	0.01	Metastable State	0.994
195	0.01	Metastable State	0.991571
196	0.01	Metastable State	0.99899
197	0.01	Metastable State	0.99726
198	0.01	Metastable State	0.99912
199	0.01	Metastable State	0.99823
200	0.01	Metastable State	0.99838
201	0.01	Metastable State	0.99783
202	0.01	Metastable State	0.99906
203	0.01	Metastable State	0.99948
204	0.01	Metastable State	0.9975
205	0.01	Metastable State	0.99828
206	0.01	Metastable State	0.99556
207	0.01	Metastable State	0.99886
208	0.01	Metastable State	0.986861
209	0.01	Metastable State	0.99534
210	0.01	Metastable State	0.99682
211	0.01	Metastable State	0.99928
212	0.01	Metastable State	0.99271
213	0.01	Metastable State	0.9994
214	0.01	Metastable State	0.9979
215	0.01	Metastable State	0.99966
216	0.01	Metastable State	0.99902
217	0.01	Metastable State	0.99297
218	0.01	Metastable State	0.99812
219	0.01	Metastable State	0.99535
220	0.01	Metastable State	0.99415
221	0.01	Metastable State	0.99954
222	0.01	Metastable State	0.99224
223	0.01	Metastable State	0.9974
224	0.01	Metastable State	0.99972
225	0.01	Metastable State	0.980951
226	0.01	Metastable State	0.976831
227	0.01	Metastable State	0.99588
228	0.01	Metastable State	0.99359
229	0.01	Metastable State	0.997
230	0.01	Metastable State	0.989151
231	0.01	Metastable State	0.99874
232	0.01	Metastable State	0.99758
233	0.01	Metastable State	0.99875
234	0.01	Metastable State	0.99357
235	0.01	Metastable State	0.985371
236	0.01	Metastable State	0.990521
237	0.01	Metastable State	0.985371
238	0.01	Metastable State	0.99924
239	0.01	Metastable State	0.9963
240	0.01	Metastable State	0.99869
241	0.01	Metastable State	0.99479
242	0.01	Metastable State	0.99968
243	0.01	Metastable State	0.99758
244	0.01	Metastable State	0.99437
245	0.01	Metastable State	0.99815
246	0.01	Metastable State	0.99727
247	0.01	Metastable State	0.99983
248	0.01	Metastable State	0.99864
249	0.01	Metastable State	0.99922
250	0.01	Metastable State	0.99305
251	0.01	Metastable State	0.989291
252	0.01	Metastable State	0.99676
253	0.01	Metastable State	0.99905
254	0.01	Metastable State	0.99754
255	0.01	Metastable State	0.99737
256	0.01	Metastable State	0.991301
257	0.01	Metastable State	0.99405
258	0.01	Metastable State	0.983871
259	0.01	Metastable State	0.99749
260	0.01	Metastable State	0.99956
261	0.01	Metastable State	0.991111
262	0.01	Metastable State	0.99177
263	0.01	Metastable State	0.9993
264	0.01	Metastable State	0.9923
265	0.01	Metastable State	0.99702
266	0.01	Metastable State	0.99538
267	0.01	Metastable State	0.99332
268	0.01	Metastable State	0.99535
269	0.01	Metastable State	0.99413
270	0.01	Metastable State	0.99555
271	0.01	Metastable State	0.99917
272	0.01	Metastable State	0.989641
273	0.01	Metastable State	0.9986
274	0.01	Metastable State	0.99775
275	0.01	Metastable State	0.99987
276	0.01	Metastable State	0.99811
277	0.01	Metastable State	0.990681
278	0.01	Metastable State	0.9998
279	0.01	Metastable State	0.99858
280	0.01	Metastable State	0.99334
281	0.01	Metastable State	0.99569
282	0.01	Metastable State	0.991321
283	0.01	Metastable State	0.99919
284	0.01	Metastable State	0.99339
285	0.01	Metastable State	0.99729
286	0.01	Metastable State	0.99857
287	0.01	Metastable State	0.99395
288	0.01	Metastable State	0.99806
289	0.01	Metastable State	0.990601
290	0.01	Metastable State	0.99916
291	0.01	Metastable State	0.99949
292	0.01	Metastable State	0.99901
293	0.01	Metastable State	0.99424
294	0.01	Metastable State	0.99584
295	0.01	Metastable State	0.99357
296	0.01	Metastable State	0.99622
297	0.01	Metastable State	0.99716
298	0.01	Metastable State	0.990931
299	0.01	Metastable State	0.99941
300	0.01	Metastable State	0.99874
301	0.01	Metastable State	0.99744
302	0.01	Metastable State	0.99859
303	0.01	Metastable State	0.99227
304	0.01	Metastable State	0.9988
305	0.01	Metastable State	0.99261
306	0.01	Metastable State	0.99871
307	0.01	Metastable State	0.99946
308	0.01	Metastable State	0.99627
309	0.01	Metastable State	0.990351
310	0.01	Metastable State	0.99451
311	0.01	Metastable State	0.99525
312	0.01	Metastable State	0.99902
313	0.01	Metastable State	0.989591
314	0.01	Metastable State	0.99789
315	0.01	Metastable State	0.99674
316	0.01	Metastable State	0.99794
317	0.01	Metastable State	0.990411
318	0.01	Metastable State	0.99943
319	0.01	Metastable State	0.99559
320	0.01	Metastable State	0.99859
321	0.01	Metastable State	0.99732
322	0.01	Metastable State	0.99394
323	0.01	Metastable State	0.99834
324	0.01	Metastable State	0.990511
325	0.01	Metastable State	0.9993
326	0.01	Metastable State	0.99928
327	0.01	Metastable State	0.99697
328	0.01	Metastable State	0.986441
329	0.01	Metastable State	0.99838
330	0.01	Metastable State	0.99714
331	0.01	Metastable State	0.99995
332	0.01	Metastable State	0.9969
333	0.01	Metastable State	0.99449
334	0.01	Metastable State	0.9997
335	0.01	Metastable State	0.99673
336	0.01	Metastable State	0.9993
337	0.01	Metastable State	0.99911
338	0.01	Metastable State	0.99929
339	0.01	Metastable State	0.99316
340	0.01	Metastable State	0.99239
341	0.01	Metastable State	0.99758
342	0.01	Metastable State	0.99534
343	0.01	Metastable State	0.99197
344	0.01	Metastable State	0.987261
345	0.01	Metastable State	0.99707
346	0.01	Metastable State	0.99675
347	0.01	Metastable State	0.99977
348	0.01	Metastable State	0.99646
349	0.01	Metastable State	0.99192
350	0.01	Metastable State	0.9953
351	0.01	Metastable State	0.9973
352	0.01	Metastable State	0.99591
353	0.01	Metastable State	0.99982
354	0.01	Metastable State	0.99188
355	0.01	Metastable State	0.99975
356	0.01	Metastable State	0.99871
357	0.01	Metastable State	0.99529
358	0.01	Metastable State	0.99447
359	0.01	Metastable State	0.99523
360	0.01	Metastable State	0.99978
361	0.01	Metastable State	0.99703
362	0.01	Metastable State	0.99959
363	0.01	Metastable State	0.99868
364	0.01	Metastable State	0.988581
365	0.01	Metastable State	0.990331
366	0.01	Metastable State	0.99911
367	0.01	Metastable State	0.990731
368	0.01	Metastable State	0.991651
369	0.01	Metastable State	0.99323
370	0.01	Metastable State	0.99847
371	0.01	Metastable State	0.99995
372	0.01	Metastable State	0.99596
373	0.01	Metastable State	0.99752
374	0.01	Metastable State	0.99849
375	0.01	Metastable State	0.990461
376	0.01	Metastable State	0.99563
377	0.01	Metastable State	0.9992
378	0.01	Metastable State	0.990711
379	0.01	Metastable State	0.99434
380	0.01	Metastable State	0.986241
381	0.01	Metastable State	0.99918
382	0.01	Metastable State	0.99917
383	0.01	Metastable State	0.99677
384	0.01	Metastable State	0.99726
385	0.01	Metastable State	0.99997
386	0.01	Metastable State	0.984491
387	0.01	Metastable State	0.99954
388	0.01	Metastable State	0.99713
389	0.01	Metastable State	0.99733
390	0.01	Metastable State	0.99874
391	0.01	Metastable State	0.99653
392	0.01	Metastable State	0.99658
393	0.01	Metastable State	0.99616
394	0.01	Metastable State	0.99984
395	0.01	Metastable State	0.99834
396	0.01	Metastable State	0.99698
397	0.01	Metastable State	0.99475
398	0.01	Metastable State	0.980061
399	0.01	Metastable State	0.99359
400	0.01	Metastable State	0.988171
401	0.01	Metastable State	0.99923
402	0.01	Metastable State	0.99959
403	0.01	Metastable State	0.989191
404	0.01	Metastable State	0.99826
405	0.01	Metastable State	0.99238
406	0.01	Metastable State	0.99873
407	0.01	Metastable State	0.99714
408	0.01	Metastable State	0.99624
409	0.01	Metastable State	0.99685
410	0.01	Metastable State	0.980611
411	0.01	Metastable State	0.989871
412	0.01	Metastable State	0.9969
413	0.01	Metastable State	0.99554
414	0.01	Metastable State	0.99972
415	0.01	Metastable State	0.99909
416	0.01	Metastable State	0.99288
417	0.01	Metastable State	0.991091
418	0.01	Metastable State	0.984811
419	0.01	Metastable State	0.99664
420	0.01	Metastable State	0.991241
421	0.01	Metastable State	0.99857
422	0.01	Metastable State	0.99826
423	0.01	Metastable State	0.99924
424	0.01	Metastable State	0.99872
425	0.01	Metastable State	0.99521
426	0.01	Metastable State	0.99502
427	0.01	Metastable State	0.99407
428	0.01	Metastable State	0.99777
429	0.01	Metastable State	0.99925
430	0.01	Metastable State	0.983971
431	0.01	Metastable State	0.988631
432	0.01	Metastable State	0.99646
433	0.01	Metastable State	0.99613
434	0.01	Metastable State	0.99861
435	0.01	Metastable State	0.989781
436	0.01	Metastable State	0.9984
437	0.01	Metastable State	0.99982
438	0.01	Metastable State	0.989331
439	0.01	Metastable State	0.986261
440	0.01	Metastable State	0.99772
441	0.01	Metastable State	0.991041
442	0.01	Metastable State	0.99746
443	0.01	Metastable State	0.99988
444	0.01	Metastable State	0.99702
445	0.01	Metastable State	0.99882
446	0.01	Metastable State	0.99675
447	0.01	Metastable State	0.99732
448	0.01	Metastable State	0.99518
449	0.01	Metastable State	0.99864
450	0.01	Metastable State	0.987181
451	0.01	Metastable State	0.99875
452	0.01	Metastable State	0.985591
453	0.01	Metastable State	0.99215
454	0.01	Metastable State	0.99653
455	0.01	Metastable State	0.981831
456	0.01	Metastable State	0.99902
457	0.01	Metastable State	0.99879
458	0.01	Metastable State	0.99561
459	0.01	Metastable State	0.99359
460	0.01	Metastable State	0.889127
461	0.01	Metastable State	0.99771
462	0.01	Metastable State	0.99634
463	0.01	Metastable State	0.99692
464	0.01	Metastable State	0.99311
465	0.01	Metastable State	0.99279
466	0.01	Metastable State	0.99961
467	0.01	Metastable State	0.99646
468	0.01	Metastable State	0.99283
469	0.01	Metastable State	0.99759
470	0.01	Metastable State	0.9983
471	0.01	Metastable State	0.989741
472	0.01	Metastable State	0.9936
473	0.01	Metastable State	0.99985
474	0.01	Metastable State	0.99983
475	0.01	Metastable State	0.99647
476	0.01	Metastable State	0.99806
477	0.01	Metastable State	0.990261
478	0.01	Metastable State	0.976331
479	0.01	Metastable State	0.986521
480	0.01	Metastable State	0.99977
481	0.01	Metastable State	0.9935
482	0.01	Metastable State	0.988611
483	0.01	Metastable State	0.99814
484	0.01	Metastable State	0.99504
485	0.01	Metastable State	0.99902
486	0.01	Metastable State	0.99564
487	0.01	Metastable State	0.99953
488	0.01	Metastable State	0.99651
489	0.01	Metastable State	0.99395
490	0.01	Metastable State	0.99828
491	0.01	Metastable State	0.994
492	0.01	Metastable State	0.99471
493	0.01	Metastable State	0.99867
494	0.01	Metastable State	0.99756
495	0.01	Metastable State	0.991161
496	0.01	Metastable State	0.99269
497	0.01	Metastable State	0.988171
498	0.01	Metastable State	0.99834
499	0.01	Metastable State	0.99618
500	0.01	Metastable State	0.982581
501	0.01	Metastable State	0.99499
502	0.01	Metastable State	0.99866
503	0.01	Metastable State	0.99531
504	0.01	Metastable State	0.990051
505	0.01	Metastable State	0.99929
506	0.01	Metastable State	0.99512
507	0.01	Metastable State	0.99755
508	0.01	Metastable State	0.99863
509	0.01	Metastable State	0.99698
510	0.01	Metastable State	0.99767
511	0.01	Metastable State	0.99898
512	0.01	Metastable State	0.99981
513	0.01	Metastable State	0.99339
514	0.01	Metastable State	0.9999
515	0.01	Metastable State	0.99458
516	0.01	Metastable State	0.99689
517	0.01	Metastable State	0.99614
518	0.01	Metastable State	0.9968
519	0.01	Metastable State	0.9996
520	0.01	Metastable State	0.99748
521	0.01	Metastable State	0.99709
522	0.01	Metastable State	0.99565
523	0.01	Metastable State	0.9989
524	0.01	Metastable State	0.99779
525	0.01	Metastable State	0.99824
526	0.01	Metastable State	0.99996
527	0.01	Metastable State	0.990641
528	0.01	Metastable State	0.99709
529	0.01	Metastable State	0.99288
530	0.01	Metastable State	0.9971
531	0.01	Metastable State	0.9995
532	0.01	Metastable State	0.991481
533	0.01	Metastable State	0.99923
534	0.01	Metastable State	0.99594
535	0.01	Metastable State	0.99975
536	0.01	Metastable State	0.99252
537	0.01	Metastable State	0.997
538	0.01	Metastable State	0.99733
539	0.01	Metastable State	0.99983
540	0.01	Metastable State	0.99314
541	0.01	Metastable State	0.990701
542	0.01	Metastable State	0.989021
543	0.01	Metastable State	0.99351
544	0.01	Metastable State	0.990051
545	0.01	Metastable State	0.99862
546	0.01	Metastable State	0.991661
547	0.01	Metastable State	0.99881
548	0.01	Metastable State	0.99595
549	0.01	Metastable State	0.99858
550	0.01	Metastable State	0.99548
551	0.01	Metastable State	0.99769
552	0.01	Metastable State	0.980041
553	0.01	Metastable State	0.9954
554	0.01	Metastable State	0.991161
555	0.01	Metastable State	0.99675
556	0.01	Metastable State	0.99834
557	0.01	Metastable State	0.99679
558	0.01	Metastable State	0.99997
559	0.01	Metastable State	0.991101
560	0.01	Metastable State	0.99521
561	0.01	Metastable State	0.99971
562	0.01	Metastable State	0.99935
563	0.01	Metastable State	0.99711
564	0.01	Metastable State	0.99601
565	0.01	Metastable State	0.99713
566	0.01	Metastable State	0.982931
567	0.01	Metastable State	0.99814
568	0.01	Metastable State	0.99244
569	0.01	Metastable State	0.99833
570	0.01	Metastable State	0.99955
571	0.01	Metastable State	0.99234
572	0.01	Metastable State	0.99809
573	0.01	Metastable State	0.988061
574	0.01	Metastable State	0.99633
575	0.01	Metastable State	0.986781
576	0.01	Metastable State	0.99992
577	0.01	Metastable State	0.99619
578	0.01	Metastable State	0.99382
579	0.01	Metastable State	0.99699
580	0.01	Metastable State	0.986941
581	0.01	Metastable State	0.99826
582	0.01	Metastable State	0.99382
583	0.01	Metastable State	0.99751
584	0.01	Metastable State	0.99557
585	0.01	Metastable State	0.99483
586	0.01	Metastable State	0.982801
587	0.01	Metastable State	0.99241
588	0.01	Metastable State	0.99453
589	0.01	Metastable State	0.99902
590	0.01	Metastable State	0.990821
591	0.01	Metastable State	0.99482
592	0.01	Metastable State	0.990961
593	0.01	Metastable State	0.9987
594	0.01	Metastable State	0.99989
595	0.01	Metastable State	0.99972
596	0.01	Metastable State	0.99485
597	0.01	Metastable State	0.99816
598	0.01	Metastable State	0.99469
599	0.01	Metastable State	0.99899
600	0.01	Metastable State	0.99264
601	0.01	Metastable State	0.99869
602	0.01	Metastable State	0.99967
603	0.01	Metastable State	0.99252
604	0.01	Metastable State	0.981381
605	0.01	Metastable State	0.99536
606	0.01	Metastable State	0.984791
607	0.01	Metastable State	0.99778
608	0.01	Metastable State	0.99208
609	0.01	Metastable State	0.986291
610	0.01	Metastable State	0.990551
611	0.01	Metastable State	0.99998
612	0.01	Metastable State	0.9984
613	0.01	Metastable State	0.99765
614	0.01	Metastable State	0.99763
615	0.01	Metastable State	0.99932
616	0.01	Metastable State	0.987401
617	0.01	Metastable State	0.9995
618	0.01	Metastable State	0.99806
619	0.01	Metastable State	0.989781
620	0.01	Metastable State	0.99648
621	0.01	Metastable State	0.99229
622	0.01	Metastable State	0.99478
623	0.01	Metastable State	0.99985
624	0.01	Metastable State	0.99863
625	0.01	Metastable State	0.99329
626	0.01	Metastable State	0.99995
627	0.01	Metastable State	0.99941
628	0.01	Metastable State	0.99931
629	0.01	Metastable State	0.99946
630	0.01	Metastable State	0.999
631	0.01	Metastable State	0.99901
632	0.01	Metastable State	0.990841
633	0.01	Metastable State	0.99668
634	0.01	Metastable State	0.987251
635	0.01	Metastable State	0.99929
636	0.01	Metastable State	0.99527
637	0.01	Metastable State	0.987231
638	0.01	Metastable State	0.99792
639	0.01	Metastable State	0.99719
640	0.01	Metastable State	0.99244
641	0.01	Metastable State	0.99615
642	0.01	Metastable State	0.99621
643	0.01	Metastable State	0.99419
644	0.01	Metastable State	0.99853
645	0.01	Metastable State	0.99477
646	0.01	Metastable State	0.99285
647	0.01	Metastable State	0.99931
648	0.01	Metastable State	0.99922
649	0.01	Metastable State	0.989671
650	0.01	Metastable State	0.99948
651	0.01	Metastable State	0.99745
652	0.01	Metastable State	0.99759
653	0.01	Metastable State	0.99583
654	0.02	Metastable State	0.989491
655	0.02	Metastable State	0.9983
656	0.02	Metastable State	0.99882
657	0.02	Metastable State	0.99292
658	0.02	Metastable State	0.990661
659	0.02	Metastable State	0.99867
660	0.02	Metastable State	0.99528
661	0.02	Metastable State	0.987511
662	0.02	Metastable State	0.988431
663	0.02	Metastable State	0.99631
664	0.02	Metastable State	0.99819
665	0.02	Metastable State	0.981361
666	0.02	Metastable State	0.970302
667	0.02	Metastable State	0.986861
668	0.02	Metastable State	0.99615
669	0.02	Metastable State	0.989271
670	0.02	Metastable State	0.99669
671	0.02	Metastable State	0.9964
672	0.02	Metastable State	0.989991
673	0.02	Metastable State	0.99905
674	0.02	Metastable State	0.986591
675	0.02	Metastable State	0.99565
676	0.02	Metastable State	0.99864
677	0.02	Metastable State	0.99996
678	0.02	Metastable State	0.99171
679	0.02	Metastable State	0.99264
680	0.02	Metastable State	0.99743
681	0.02	Metastable State	0.99737
682	0.02	Metastable State	0.990031
683	0.02	Metastable State	0.99926
684	0.02	Metastable State	0.991111
685	0.02	Metastable State	0.980031
686	0.02	Metastable State	0.981041
687	0.02	Metastable State	0.99517
688	0.02	Metastable State	0.99852
689	0.02	Metastable State	0.99214
690	0.02	Metastable State	0.99979
691	0.02	Metastable State	0.99946
692	0.02	Metastable State	0.991581
693	0.02	Metastable State	0.99582
694	0.02	Metastable State	0.99223
695	0.02	Metastable State	0.985921
696	0.02	Metastable State	0.990231
697	0.02	Metastable State	0.990721
698	0.02	Metastable State	0.991041
699	0.02	Metastable State	0.99785
700	0.02	Metastable State	0.986031
701	0.02	Metastable State	0.979411
702	0.02	Metastable State	0.990091
703	0.02	Metastable State	0.99264
704	0.02	Metastable State	0.988111
705	0.02	Metastable State	0.99864
706	0.02	Metastable State	0.987371
707	0.02	Metastable State	0.99574
708	0.02	Metastable State	0.982581
709	0.02	Metastable State	0.988401
710	0.02	Metastable State	0.989551
711	0.02	Metastable State	0.99519
712	0.02	Metastable State	0.99211
713	0.02	Metastable State	0.99442
714	0.02	Metastable State	0.99202
715	0.02	Metastable State	0.985981
716	0.02	Metastable State	0.985401
717	0.02	Metastable State	0.982291
718	0.02	Metastable State	0.984361
719	0.02	Metastable State	0.99453
720	0.02	Metastable State	0.99704
721	0.02	Metastable State	0.969842
722	0.02	Metastable State	0.977981
723	0.02	Metastable State	0.99948
724	0.02	Metastable State	0.991511
725	0.02	Metastable State	0.99434
726	0.02	Metastable State	0.961562
727	0.02	Metastable State	0.972592
728	0.02	Metastable State	0.99417
729	0.02	Metastable State	0.99599
730	0.02	Metastable State	0.986651
731	0.02	Metastable State	0.99762
732	0.02	Metastable State	0.99793
733	0.02	Metastable State	0.991191
734	0.02	Metastable State	0.99273
735	0.02	Metastable State	0.99597
736	0.02	Metastable State	0.99458
737	0.02	Metastable State	0.99753
738	0.02	Metastable State	0.99945
739	0.02	Metastable State	0.99405
740	0.02	Metastable State	0.9955
741	0.02	Metastable State	0.99658
742	0.02	Metastable State	0.99281
743	0.02	Metastable State	0.989271
744	0.02	Metastable State	0.99549
745	0.02	Metastable State	0.988591
746	0.02	Metastable State	0.990931
747	0.02	Metastable State	0.99413
748	0.02	Metastable State	0.99748
749	0.02	Metastable State	0.989551
750	0.02	Metastable State	0.99783
751	0.02	Metastable State	0.99959
752	0.02	Metastable State	0.989521
753	0.02	Metastable State	0.99679
754	0.02	Metastable State	0.99821
755	0.02	Metastable State	0.979191
756	0.02	Metastable State	0.99863
757	0.02	Metastable State	0.99668
758	0.02	Metastable State	0.99423
759	0.02	Metastable State	0.99959
760	0.02	Metastable State	0.99944
761	0.02	Metastable State	0.985181
762	0.02	Metastable State	0.99957
763	0.02	Metastable State	0.99904
764	0.02	Metastable State	0.99821
765	0.02	Metastable State	0.99919
766	0.02	Metastable State	0.99716
767	0.02	Metastable State	0.99666
768	0.02	Metastable State	0.989451
769	0.02	Metastable State	0.99434
770	0.02	Metastable State	0.991191
771	0.02	Metastable State	0.979031
772	0.02	Metastable State	0.99674
773	0.02	Metastable State	0.99663
774	0.02	Metastable State	0.983471
775	0.02	Metastable State	0.9965
776	0.02	Metastable State	0.988551
777	0.02	Metastable State	0.99167
778	0.02	Metastable State	0.988701
779	0.02	Metastable State	0.990911
780	0.02	Metastable State	0.988461
781	0.02	Metastable State	0.988671
782	0.02	Metastable State	0.990021
783	0.02	Metastable State	0.99772
784	0.02	Metastable State	0.99642
785	0.02	Metastable State	0.986131
786	0.02	Metastable State	0.99463
787	0.02	Metastable State	0.99927
788	0.02	Metastable State	0.99669
789	0.02	Metastable State	0.99787
790	0.02	Metastable State	0.99828
791	0.02	Metastable State	0.99576
792	0.02	Metastable State	0.986541
793	0.02	Metastable State	0.985841
794	0.02	Metastable State	0.990871
795	0.02	Metastable State	0.990921
796	0.02	Metastable State	0.99705
797	0.02	Metastable State	0.990261
798	0.02	Metastable State	0.99476
799	0.02	Metastable State	0.990181
800	0.02	Metastable State	0.986381
801	0.02	Metastable State	0.99899
802	0.02	Metastable State	0.989161
803	0.02	Metastable State	0.99943
804	0.02	Metastable State	0.99564
805	0.02	Metastable State	0.99805
806	0.02	Metastable State	0.99418
807	0.02	Metastable State	0.984761
808	0.02	Metastable State	0.981071
809	0.02	Metastable State	0.99729
810	0.02	Metastable State	0.985271
811	0.02	Metastable State	0.99721
812	0.02	Metastable State	0.983411
813	0.02	Metastable State	0.99697
814	0.02	Metastable State	0.99422
815	0.02	Metastable State	0.99858
816	0.02	Metastable State	0.99927
817	0.02	Metastable State	0.979501
818	0.02	Metastable State	0.985161
819	0.02	Metastable State	0.99501
820	0.02	Metastable State	0.988411
821	0.02	Metastable State	0.99836
822	0.02	Metastable State	0.980961
823	0.02	Metastable State	0.99951
824	0.02	Metastable State	0.986901
825	0.02	Metastable State	0.99872
826	0.02	Metastable State	0.982161
827	0.02	Metastable State	0.99193
828	0.02	Metastable State	0.99835
829	0.02	Metastable State	0.986351
830	0.02	Metastable State	0.99694
831	0.02	Metastable State	0.988651
832	0.02	Metastable State	0.99293
833	0.02	Metastable State	0.99772
834	0.02	Metastable State	0.99519
835	0.02	Metastable State	0.99339
836	0.02	Metastable State	0.990931
837	0.02	Metastable State	0.981461
838	0.02	Metastable State	0.991211
839	0.02	Metastable State	0.99627
840	0.02	Metastable State	0.99781
841	0.02	Metastable State	0.983341
842	0.02	Metastable State	0.99537
843	0.02	Metastable State	0.99957
844	0.02	Metastable State	0.980311
845	0.02	Metastable State	0.968802
846	0.02	Metastable State	0.99494
847	0.02	Metastable State	0.99288
848	0.02	Metastable State	0.99748
849	0.02	Metastable State	0.974192
850	0.02	Metastable State	0.99245
851	0.02	Metastable State	0.983741
852	0.02	Metastable State	0.99336
853	0.02	Metastable State	0.978121
854	0.02	Metastable State	0.99863
855	0.02	Metastable State	0.99798
856	0.02	Metastable State	0.99502
857	0.02	Metastable State	0.99872
858	0.02	Metastable State	0.99765
859	0.02	Metastable State	0.983261
860	0.02	Metastable State	0.989501
861	0.02	Metastable State	0.990791
862	0.02	Metastable State	0.99302
863	0.02	Metastable State	0.99626
864	0.02	Metastable State	0.99959
865	0.02	Metastable State	0.99761
866	0.02	Metastable State	0.99631
867	0.02	Metastable State	0.981221
868	0.02	Metastable State	0.987501
869	0.02	Metastable State	0.961542
870	0.02	Metastable State	0.9972
871	0.02	Metastable State	0.99659
872	0.02	Metastable State	0.99245
873	0.02	Metastable State	0.984791
874	0.02	Metastable State	0.99594
875	0.02	Metastable State	0.99474
876	0.02	Metastable State	0.9959
877	0.02	Metastable State	0.987551
878	0.02	Metastable State	0.99702
879	0.02	Metastable State	0.99842
880	0.02	Metastable State	0.988791
881	0.02	Metastable State	0.99538
882	0.02	Metastable State	0.99543
883	0.02	Metastable State	0.980281
884	0.02	Metastable State	0.99961
885	0.02	Metastable State	0.990471
886	0.02	Metastable State	0.984381
887	0.02	Metastable State	0.9932
888	0.02	Metastable State	0.987871
889	0.02	Metastable State	0.99361
890	0.02	Metastable State	0.9971
891	0.02	Metastable State	0.99768
892	0.02	Metastable State	0.99346
893	0.02	Metastable State	0.988751
894	0.02	Metastable State	0.99845
895	0.02	Metastable State	0.99225
896	0.02	Metastable State	0.99627
897	0.02	Metastable State	0.980241
898	0.02	Metastable State	0.982681
899	0.02	Metastable State	0.985401
900	0.02	Metastable State	0.99528
901	0.02	Metastable State	0.974412
902	0.02	Metastable State	0.99304
903	0.02	Metastable State	0.99235
904	0.02	Metastable State	0.991351
905	0.02	Metastable State	0.99321
906	0.02	Metastable State	0.9925
907	0.02	Metastable State	0.983501
908	0.02	Metastable State	0.99874
909	0.02	Metastable State	0.985311
910	0.02	Metastable State	0.99863
911	0.02	Metastable State	0.99515
912	0.02	Metastable State	0.9945
913	0.02	Metastable State	0.99917
914	0.02	Metastable State	0.978641
915	0.02	Metastable State	0.99241
916	0.02	Metastable State	0.988581
917	0.02	Metastable State	0.99878
918	0.02	Metastable State	0.99196
919	0.02	Metastable State	0.986351
920	0.02	Metastable State	0.988511
921	0.02	Metastable State	0.982251
922	0.02	Metastable State	0.977121
923	0.02	Metastable State	0.99553
924	0.02	Metastable State	0.99774
925	0.02	Metastable State	0.99837
926	0.02	Metastable State	0.988471
927	0.02	Metastable State	0.984031
928	0.02	Metastable State	0.99898
929	0.02	Metastable State	0.99746
930	0.02	Metastable State	0.99267
931	0.02	Metastable State	0.99893
932	0.02	Metastable State	0.997
933	0.02	Metastable State	0.987981
934	0.02	Metastable State	0.989031
935	0.02	Metastable State	0.990531
936	0.02	Metastable State	0.989181
937	0.02	Metastable State	0.99342
938	0.02	Metastable State	0.9978
939	0.02	Metastable State	0.99516
940	0.02	Metastable State	0.9975
941	0.02	Metastable State	0.99796
942	0.02	Metastable State	0.99798
943	0.02	Metastable State	0.985531
944	0.02	Metastable State	0.989881
945	0.02	Metastable State	0.982601
946	0.02	Metastable State	0.989461
947	0.02	Metastable State	0.99379
948	0.02	Metastable State	0.9979
949	0.02	Metastable State	0.990021
950	0.02	Metastable State	0.985771
951	0.02	Metastable State	0.989031
952	0.02	Metastable State	0.99893
953	0.02	Metastable State	0.986431
954	0.02	Metastable State	0.991221
955	0.02	Metastable State	0.99502
956	0.02	Metastable State	0.99843
957	0.02	Metastable State	0.99508
958	0.02	Metastable State	0.99844
959	0.02	Metastable State	0.99771
960	0.02	Metastable State	0.997
961	0.02	Metastable State	0.990001
962	0.02	Metastable State	0.99198
963	0.02	Metastable State	0.99876
964	0.02	Metastable State	0.99433
965	0.02	Metastable State	0.99242
966	0.02	Metastable State	0.9922
967	0.02	Metastable State	0.99812
968	0.02	Metastable State	0.99624
969	0.02	Metastable State	0.99748
970	0.02	Metastable State	0.9973
971	0.02	Metastable State	0.984711
972	0.02	Metastable State	0.990211
973	0.02	Metastable State	0.99401
974	0.02	Metastable State	0.971422
975	0.02	Metastable State	0.967982
976	0.02	Metastable State	0.99448
977	0.02	Metastable State	0.986531
978	0.02	Metastable State	0.99948
979	0.02	Metastable State	0.99598
980	0.02	Metastable State	0.989311
981	0.02	Metastable State	0.986551
982	0.02	Metastable State	0.99784
983	0.02	Metastable State	0.985871
984	0.02	Metastable State	0.99938
985	0.02	Metastable State	0.985361
986	0.02	Metastable State	0.988071
987	0.02	Metastable State	0.99476
988	0.02	Metastable State	0.984421
989	0.02	Metastable State	0.979941
990	0.02	Metastable State	0.984011
991	0.02	Metastable State	0.985981
992	0.02	Metastable State	0.991591
993	0.02	Metastable State	0.99483
994	0.02	Metastable State	0.991021
995	0.02	Metastable State	0.983821
996	0.02	Metastable State	0.987381
997	0.02	Metastable State	0.977301
998	0.02	Metastable State	0.977781
999	0.02	Metastable State	0.975581
1000	0.02	Metastable State	0.99992
1001	0.02	Metastable State	0.988421
1002	0.02	Metastable State	0.99769
1003	0.02	Metastable State	0.987851
1004	0.02	Metastable State	0.99503
1005	0.02	Metastable State	0.9966
1006	0.02	Metastable State	0.99909
1007	0.02	Metastable State	0.989861
1008	0.02	Metastable State	0.984491
1009	0.02	Metastable State	0.99457
1010	0.02	Metastable State	0.99818
1011	0.02	Metastable State	0.962722
1012	0.02	Metastable State	0.984071
1013	0.02	Metastable State	0.99858
1014	0.02	Metastable State	0.99986
1015	0.02	Metastable State	0.99261
1016	0.02	Metastable State	0.988241
1017	0.02	Metastable State	0.99551
1018	0.02	Metastable State	0.99906
1019	0.02	Metastable State	0.99515
1020	0.02	Metastable State	0.987141
1021	0.02	Metastable State	0.99964
1022	0.02	Metastable State	0.99497
1023	0.02	Metastable State	0.99504
1024	0.02	Metastable State	0.99311
1025	0.02	Metastable State	0.990291
1026	0.02	Metastable State	0.99579
1027	0.02	Metastable State	0.988851
1028	0.02	Metastable State	0.99974
1029	0.02	Metastable State	0.99354
1030	0.02	Metastable State	0.99535
1031	0.02	Metastable State	0.991351
1032	0.02	Metastable State	0.99972
1033	0.02	Metastable State	0.989631
1034	0.02	Metastable State	0.982271
1035	0.02	Metastable State	0.986841
1036	0.02	Metastable State	0.99863
1037	0.02	Metastable State	0.980351
1038	0.02	Metastable State	0.99236
1039	0.02	Metastable State	0.99859
1040	0.02	Metastable State	0.99273
1041	0.02	Metastable State	0.991451
1042	0.02	Metastable State	0.990211
1043	0.02	Metastable State	0.977861
1044	0.02	Metastable State	0.983801
1045	0.02	Metastable State	0.99993
1046	0.02	Metastable State	0.99271
1047	0.02	Metastable State	0.99396
1048	0.02	Metastable State	0.987471
1049	0.02	Metastable State	0.99715
1050	0.02	Metastable State	0.983431
1051	0.02	Metastable State	0.972632
1052	0.02	Metastable State	0.99496
1053	0.02	Metastable State	0.985351
1054	0.02	Metastable State	0.987371
1055	0.02	Metastable State	0.99425
1056	0.02	Metastable State	0.99305
1057	0.02	Metastable State	0.99476
1058	0.02	Metastable State	0.974702
1059	0.02	Metastable State	0.99676
1060	0.02	Metastable State	0.99453
1061	0.02	Metastable State	0.99195
1062	0.02	Metastable State	0.99597
1063	0.02	Metastable State	0.977671
1064	0.02	Metastable State	0.989941
1065	0.02	Metastable State	0.986121
1066	0.02	Metastable State	0.983421
1067	0.02	Metastable State	0.99635
1068	0.02	Metastable State	0.99759
1069	0.02	Metastable State	0.99555
1070	0.02	Metastable State	0.981531
1071	0.02	Metastable State	0.99982
1072	0.02	Metastable State	0.990421
1073	0.02	Metastable State	0.991251
1074	0.02	Metastable State	0.99212
1075	0.02	Metastable State	0.99595
1076	0.02	Metastable State	0.975371
1077	0.02	Metastable State	0.99233
1078	0.02	Metastable State	0.99948
1079	0.02	Metastable State	0.99751
1080	0.02	Metastable State	0.998
1081	0.02	Metastable State	0.987471
1082	0.02	Metastable State	0.983961
1083	0.02	Metastable State	0.99848
1084	0.02	Metastable State	0.99447
1085	0.02	Metastable State	0.982421
1086	0.02	Metastable State	0.974352
1087	0.02	Metastable State	0.99184
1088	0.02	Metastable State	0.99354
1089	0.02	Metastable State	0.99711
1090	0.02	Metastable State	0.962922
1091	0.02	Metastable State	0.987031
1092	0.02	Metastable State	0.99326
1093	0.02	Metastable State	0.986541
1094	0.02	Metastable State	0.976251
1095	0.02	Metastable State	0.985951
1096	0.02	Metastable State	0.99864
1097	0.02	Metastable State	0.985121
1098	0.02	Metastable State	0.990431
1099	0.02	Metastable State	0.99977
1100	0.02	Metastable State	0.978821
1101	0.02	Metastable State	0.978311
1102	0.02	Metastable State	0.988551
1103	0.02	Metastable State	0.981121
1104	0.02	Metastable State	0.978271
1105	0.02	Metastable State	0.99336
1106	0.02	Metastable State	0.99742
1107	0.02	Metastable State	0.985061
1108	0.02	Metastable State	0.989731
1109	0.02	Metastable State	0.979531
1110	0.02	Metastable State	0.99607
1111	0.02	Metastable State	0.99673
1112	0.02	Metastable State	0.99923
1113	0.02	Metastable State	0.99566
1114	0.02	Metastable State	0.990481
1115	0.02	Metastable State	0.990731
1116	0.02	Metastable State	0.980901
1117	0.02	Metastable State	0.99746
1118	0.02	Metastable State	0.991591
1119	0.02	Metastable State	0.99686
1120	0.02	Metastable State	0.99971
1121	0.02	Metastable State	0.9965
1122	0.02	Metastable State	0.984881
1123	0.02	Metastable State	0.956853
1124	0.02	Metastable State	0.99795
1125	0.02	Metastable State	0.99837
1126	0.02	Metastable State	0.987621
1127	0.02	Metastable State	0.950623
1128	0.02	Metastable State	0.99825
1129	0.02	Metastable State	0.981461
1130	0.02	Metastable State	0.99967
1131	0.02	Metastable State	0.99424
1132	0.02	Metastable State	0.976251
1133	0.02	Metastable State	0.99168
1134	0.02	Metastable State	0.99414
1135	0.02	Metastable State	0.989021
1136	0.02	Metastable State	0.975311
1137	0.02	Metastable State	0.99863
1138	0.02	Metastable State	0.976621
1139	0.02	Metastable State	0.988161
1140	0.02	Metastable State	0.99362
1141	0.02	Metastable State	0.99954
1142	0.02	Metastable State	0.99322
1143	0.02	Metastable State	0.99313
1144	0.02	Metastable State	0.982731
1145	0.02	Metastable State	0.9929
1146	0.02	Metastable State	0.983241
1147	0.02	Metastable State	0.99245
1148	0.02	Metastable State	0.980591
1149	0.02	Metastable State	0.99229
1150	0.02	Metastable State	0.987141
1151	0.02	Metastable State	0.99473
1152	0.02	Metastable State	0.984521
1153	0.02	Metastable State	0.99388
1154	0.02	Metastable State	0.9928
1155	0.02	Metastable State	0.983541
1156	0.02	Metastable State	0.980431
1157	0.02	Metastable State	0.983921
1158	0.02	Metastable State	0.99417
1159	0.02	Metastable State	0.99764
1160	0.02	Metastable State	0.99998
1161	0.02	Metastable State	0.99657
1162	0.02	Metastable State	0.99927
1163	0.02	Metastable State	0.990571
1164	0.02	Metastable State	0.99605
1165	0.02	Metastable State	0.99357
1166	0.02	Metastable State	0.99265
1167	0.02	Metastable State	0.990421
1168	0.02	Metastable State	0.99185
1169	0.02	Metastable State	0.988571
1170	0.02	Metastable State	0.981631
1171	0.02	Metastable State	0.985171
1172	0.02	Metastable State	0.9985
1173	0.02	Metastable State	0.99873
1174	0.02	Metastable State	0.974032
1175	0.02	Metastable State	0.99942
1176	0.02	Metastable State	0.99842
1177	0.02	Metastable State	0.965192
1178	0.02	Metastable State	0.989081
1179	0.02	Metastable State	0.9973
1180	0.02	Metastable State	0.99781
1181	0.02	Metastable State	0.986511
1182	0.02	Metastable State	0.976751
1183	0.02	Metastable State	0.989401
1184	0.02	Metastable State	0.99576
1185	0.02	Metastable State	0.99718
1186	0.02	Metastable State	0.99655
1187	0.02	Metastable State	0.975931
1188	0.02	Metastable State	0.99739
1189	0.02	Metastable State	0.99501
1190	0.02	Metastable State	0.988251
1191	0.02	Metastable State	0.987481
1192	0.02	Metastable State	0.99659
1193	0.02	Metastable State	0.987371
1194	0.02	Metastable State	0.990581
1195	0.02	Metastable State	0.988831
1196	0.02	Metastable State	0.990501
1197	0.02	Metastable State	0.99703
1198	0.02	Metastable State	0.99992
1199	0.02	Metastable State	0.978821
1200	0.02	Metastable State	0.984731
1201	0.02	Metastable State	0.99921
1202	0.02	Metastable State	0.99384
1203	0.02	Metastable State	0.99181
1204	0.02	Metastable State	0.99998
1205	0.02	Metastable State	0.9958
1206	0.02	Metastable State	0.99648
1207	0.02	Metastable State	0.980691
1208	0.02	Metastable State	0.998
1209	0.02	Metastable State	0.99272
1210	0.02	Metastable State	0.99743
1211	0.02	Metastable State	0.9997
1212	0.02	Metastable State	0.980821
1213	0.02	Metastable State	0.99875
1214	0.02	Metastable State	0.989521
1215	0.02	Metastable State	0.987691
1216	0.02	Metastable State	0.99217
1217	0.02	Metastable State	0.99417
1218	0.02	Metastable State	0.991131
1219	0.02	Metastable State	0.988671
1220	0.02	Metastable State	0.99453
1221	0.02	Metastable State	0.991011
1222	0.02	Metastable State	0.991621
1223	0.02	Metastable State	0.990781
1224	0.02	Metastable State	0.975641
1225	0.02	Metastable State	0.975491
1226	0.02	Metastable State	0.99334
1227	0.02	Metastable State	0.99953
1228	0.02	Metastable State	0.99418
1229	0.02	Metastable State	0.9966
1230	0.02	Metastable State	0.99403
1231	0.02	Metastable State	0.966412
1232	0.02	Metastable State	0.986471
1233	0.02	Metastable State	0.979221
1234	0.02	Metastable State	0.988591
1235	0.02	Metastable State	0.99941
1236	0.02	Metastable State	0.99331
1237	0.02	Metastable State	0.980641
1238	0.02	Metastable State	0.99933
1239	0.02	Metastable State	0.988491
1240	0.02	Metastable State	0.99316
1241	0.02	Metastable State	0.99859
1242	0.02	Metastable State	0.990991
1243	0.02	Metastable State	0.989761
1244	0.02	Metastable State	0.990731
1245	0.02	Metastable State	0.99743
1246	0.02	Metastable State	0.99735
1247	0.02	Metastable State	0.973762
1248	0.02	Metastable State	0.99315
1249	0.02	Metastable State	0.99866
1250	0.02	Metastable State	0.990581
1251	0.02	Metastable State	0.991491
1252	0.02	Metastable State	0.9987
1253	0.02	Metastable State	0.99566
1254	0.02	Metastable State	0.987761
1255	0.02	Metastable State	0.99572
1256	0.02	Metastable State	0.99207
1257	0.02	Metastable State	0.99651
1258	0.02	Metastable State	0.989321
1259	0.02	Metastable State	0.981411
1260	0.02	Metastable State	0.986851
1261	0.02	Metastable State	0.99948
1262	0.02	Metastable State	0.99689
1263	0.02	Metastable State	0.99764
1264	0.02	Metastable State	0.99691
1265	0.02	Metastable State	0.989321
1266	0.02	Metastable State	0.99207
1267	0.02	Metastable State	0.99993
1268	0.02	Metastable State	0.99981
1269	0.03	Metastable State	0.99957
1270	0.03	Metastable State	0.99791
1271	0.03	Metastable State	0.9985
1272	0.03	Metastable State	0.9934
1273	0.03	Metastable State	0.99831
1274	0.03	Metastable State	0.991071
1275	0.03	Metastable State	0.99494
1276	0.03	Metastable State	0.99432
1277	0.03	Metastable State	0.99902
1278	0.03	Metastable State	0.99588
1279	0.03	Metastable State	0.99979
1280	0.03	Metastable State	0.99485
1281	0.03	Metastable State	0.991011
1282	0.03	Metastable State	0.99489
1283	0.03	Metastable State	0.99918
1284	0.03	Metastable State	0.9968
1285	0.03	Metastable State	0.999
1286	0.03	Metastable State	0.99651
1287	0.03	Metastable State	0.99574
1288	0.03	Metastable State	0.99942
1289	0.03	Metastable State	0.99786
1290	0.03	Metastable State	0.9998
1291	0.03	Metastable State	0.99292
1292	0.03	Metastable State	0.99239
1293	0.03	Metastable State	0.99794
1294	0.03	Metastable State	0.99884
1295	0.03	Metastable State	0.99694
1296	0.03	Metastable State	0.99936
1297	0.03	Metastable State	0.99897
1298	0.03	Metastable State	0.99431
1299	0.03	Metastable State	0.99687
1300	0.03	Metastable State	0.99587
1301	0.03	Metastable State	0.99632
1302	0.03	Metastable State	0.99532
1303	0.03	Metastable State	0.99892
1304	0.03	Metastable State	0.99956
1305	0.03	Metastable State	0.984601
1306	0.03	Metastable State	0.99816
1307	0.03	Metastable State	0.99346
1308	0.03	Metastable State	0.9924
1309	0.03	Metastable State	0.99912
1310	0.03	Metastable State	0.989011
1311	0.03	Metastable State	0.99443
1312	0.03	Metastable State	0.99794
1313	0.03	Metastable State	0.99487
1314	0.03	Metastable State	0.9934
1315	0.03	Metastable State	0.99803
1316	0.03	Metastable State	0.986701
1317	0.03	Metastable State	0.99917
1318	0.03	Metastable State	0.99437
1319	0.03	Metastable State	0.99707
1320	0.03	Metastable State	0.99188
1321	0.03	Metastable State	0.99489
1322	0.03	Metastable State	0.987751
1323	0.03	Metastable State	0.99704
1324	0.03	Metastable State	0.99343
1325	0.03	Metastable State	0.99971
1326	0.03	Metastable State	0.99965
1327	0.03	Metastable State	0.99668
1328	0.03	Metastable State	0.99611
1329	0.03	Metastable State	0.9991
1330	0.03	Metastable State	0.99743
1331	0.03	Metastable State	0.99741
1332	0.03	Metastable State	0.99805
1333	0.03	Metastable State	0.99984
1334	0.03	Metastable State	0.99802
1335	0.03	Metastable State	0.99516
1336	0.03	Metastable State	0.99704
1337	0.03	Metastable State	0.991011
1338	0.03	Metastable State	0.99935
1339	0.03	Metastable State	0.9995
1340	0.03	Metastable State	0.99728
1341	0.03	Metastable State	0.99503
1342	0.03	Metastable State	0.99831
1343	0.03	Metastable State	0.99199
1344	0.03	Metastable State	0.99315
1345	0.03	Metastable State	0.99634
1346	0.03	Metastable State	0.99802
1347	0.03	Metastable State	0.99615
1348	0.03	Metastable State	0.99395
1349	0.03	Metastable State	0.9955
1350	0.03	Metastable State	0.990211
1351	0.03	Metastable State	0.99971
1352	0.03	Metastable State	0.99422
1353	0.03	Metastable State	0.9977
1354	0.03	Metastable State	0.99477
1355	0.03	Metastable State	0.9967
1356	0.03	Metastable State	0.99213
1357	0.03	Metastable State	0.99853
1358	0.03	Metastable State	0.99874
1359	0.03	Metastable State	0.99345
1360	0.03	Metastable State	0.99456
1361	0.03	Metastable State	0.99967
1362	0.03	Metastable State	0.99957
1363	0.03	Metastable State	0.99807
1364	0.03	Metastable State	0.99188
1365	0.03	Metastable State	0.980641
1366	0.03	Metastable State	0.990931
1367	0.03	Metastable State	0.99697
1368	0.03	Metastable State	0.991591
1369	0.03	Metastable State	0.99789
1370	0.03	Metastable State	0.99916
1371	0.03	Metastable State	0.991161
1372	0.03	Metastable State	0.99381
1373	0.03	Metastable State	0.989131
1374	0.03	Metastable State	0.99384
1375	0.03	Metastable State	0.99623
1376	0.03	Metastable State	0.9928
1377	0.03	Metastable State	0.99737
1378	0.03	Metastable State	0.99447
1379	0.03	Metastable State	0.99518
1380	0.03	Metastable State	0.9947
1381	0.03	Metastable State	0.9917
1382	0.03	Metastable State	0.9969
1383	0.03	Metastable State	0.99843
1384	0.03	Metastable State	0.988401
1385	0.03	Metastable State	0.99273
1386	0.03	Metastable State	0.988801
1387	0.03	Metastable State	0.99539
1388	0.03	Metastable State	0.99639
1389	0.03	Metastable State	0.99573
1390	0.03	Metastable State	0.99817
1391	0.03	Metastable State	0.99989
1392	0.03	Metastable State	0.99767
1393	0.03	Metastable State	0.99699
1394	0.03	Metastable State	0.99967
1395	0.03	Metastable State	0.988611
1396	0.03	Metastable State	0.99919
1397	0.03	Metastable State	0.99548
1398	0.03	Metastable State	0.99946
1399	0.03	Metastable State	0.99755
1400	0.03	Metastable State	0.99942
1401	0.03	Metastable State	0.99693
1402	0.03	Metastable State	0.99814
1403	0.03	Metastable State	0.99967
1404	0.03	Metastable State	0.99903
1405	0.03	Metastable State	0.987341
1406	0.03	Metastable State	0.99466
1407	0.03	Metastable State	0.99571
1408	0.03	Metastable State	0.99331
1409	0.03	Metastable State	0.99583
1410	0.03	Metastable State	0.99986
1411	0.03	Metastable State	0.99625
1412	0.03	Metastable State	0.99836
1413	0.03	Metastable State	0.99886
1414	0.03	Metastable State	0.99713
1415	0.03	Metastable State	0.99448
1416	0.03	Metastable State	0.99996
1417	0.03	Metastable State	0.99725
1418	0.03	Metastable State	0.99597
1419	0.03	Metastable State	0.99654
1420	0.03	Metastable State	0.99491
1421	0.03	Metastable State	0.990941
1422	0.03	Metastable State	0.99948
1423	0.03	Metastable State	0.99542
1424	0.03	Metastable State	0.99694
1425	0.03	Metastable State	0.99238
1426	0.03	Metastable State	0.99376
1427	0.03	Metastable State	0.988271
1428	0.03	Metastable State	0.99459
1429	0.03	Metastable State	0.99613
1430	0.03	Metastable State	0.991171
1431	0.03	Metastable State	0.99674
1432	0.03	Metastable State	0.973942
1433	0.03	Metastable State	0.99472
1434	0.03	Metastable State	0.982631
1435	0.03	Metastable State	0.99654
1436	0.03	Metastable State	0.99812
1437	0.03	Metastable State	0.99944
1438	0.03	Metastable State	0.99953
1439	0.03	Metastable State	0.99723
1440	0.03	Metastable State	0.9935
1441	0.03	Metastable State	0.99989
1442	0.03	Metastable State	0.99829
1443	0.03	Metastable State	0.99455
1444	0.03	Metastable State	0.9922
1445	0.03	Metastable State	0.99815
1446	0.03	Metastable State	0.99847
1447	0.03	Metastable State	0.99785
1448	0.03	Metastable State	0.99284
1449	0.03	Metastable State	0.99765
1450	0.03	Metastable State	0.984441
1451	0.03	Metastable State	0.99344
1452	0.03	Metastable State	0.99931
1453	0.03	Metastable State	0.9962
1454	0.03	Metastable State	0.99237
1455	0.03	Metastable State	0.99414
1456	0.03	Metastable State	0.99692
1457	0.03	Metastable State	0.991121
1458	0.03	Metastable State	0.99871
1459	0.03	Metastable State	0.99926
1460	0.03	Metastable State	0.99931
1461	0.03	Metastable State	0.99813
1462	0.03	Metastable State	0.99676
1463	0.03	Metastable State	0.991601
1464	0.03	Metastable State	0.9997
1465	0.03	Metastable State	0.99202
1466	0.03	Metastable State	0.9941
1467	0.03	Metastable State	0.9969
1468	0.03	Metastable State	0.985951
1469	0.03	Metastable State	0.99628
1470	0.03	Metastable State	0.99789
1471	0.03	Metastable State	0.99324
1472	0.03	Metastable State	0.99909
1473	0.03	Metastable State	0.99996
1474	0.03	Metastable State	0.991641
1475	0.03	Metastable State	0.9964
1476	0.03	Metastable State	0.9952
1477	0.03	Metastable State	0.99789
1478	0.03	Metastable State	0.99927
1479	0.03	Metastable State	0.99896
1480	0.03	Metastable State	0.987241
1481	0.03	Metastable State	0.99526
1482	0.03	Metastable State	0.99837
1483	0.03	Metastable State	0.99319
1484	0.03	Metastable State	0.99903
1485	0.03	Metastable State	0.99927
1486	0.03	Metastable State	0.99357
1487	0.03	Metastable State	0.99505
1488	0.03	Metastable State	0.985851
1489	0.03	Metastable State	0.99967
1490	0.03	Metastable State	0.99615
1491	0.03	Metastable State	0.99384
1492	0.03	Metastable State	0.99857
1493	0.03	Metastable State	0.99946
1494	0.03	Metastable State	0.99816
1495	0.03	Metastable State	0.99457
1496	0.03	Metastable State	0.990981
1497	0.03	Metastable State	0.99856
1498	0.03	Metastable State	0.99783
1499	0.03	Metastable State	0.99931
1500	0.03	Metastable State	0.99422
1501	0.03	Metastable State	0.99485
1502	0.03	Metastable State	0.99367
1503	0.03	Metastable State	0.99617
1504	0.03	Metastable State	0.99379
1505	0.03	Metastable State	0.99594
1506	0.03	Metastable State	0.998
1507	0.03	Metastable State	0.990451
1508	0.03	Metastable State	0.99987
1509	0.03	Metastable State	0.99942
1510	0.03	Metastable State	0.99981
1511	0.03	Metastable State	0.99964
1512	0.03	Metastable State	0.99587
1513	0.03	Metastable State	0.99885
1514	0.03	Metastable State	0.9982
1515	0.03	Metastable State	0.99924
1516	0.03	Metastable State	0.99289
1517	0.03	Metastable State	0.99659
1518	0.03	Metastable State	0.9946
1519	0.03	Metastable State	0.9952
1520	0.03	Metastable State	0.99869
1521	0.03	Metastable State	0.99677
1522	0.03	Metastable State	0.99835
1523	0.03	Metastable State	0.9972
1524	0.03	Metastable State	0.99941
1525	0.03	Metastable State	0.99286
1526	0.03	Metastable State	0.984131
1527	0.03	Metastable State	0.99726
1528	0.03	Metastable State	0.99459
1529	0.03	Metastable State	0.99695
1530	0.03	Metastable State	0.99783
1531	0.03	Metastable State	0.99168
1532	0.03	Metastable State	0.99943
1533	0.03	Metastable State	0.99654
1534	0.03	Metastable State	0.99948
1535	0.03	Metastable State	0.99813
1536	0.03	Metastable State	0.9999
1537	0.03	Metastable State	0.990761
1538	0.03	Metastable State	0.9982
1539	0.03	Metastable State	0.9988
1540	0.03	Metastable State	0.99802
1541	0.03	Metastable State	0.99953
1542	0.03	Metastable State	0.99731
1543	0.03	Metastable State	0.99335
1544	0.03	Metastable State	0.99891
1545	0.03	Metastable State	0.99289
1546	0.03	Metastable State	0.99959
1547	0.03	Metastable State	0.985691
1548	0.03	Metastable State	0.99891
1549	0.03	Metastable State	0.99668
1550	0.03	Metastable State	0.989041
1551	0.03	Metastable State	0.99683
1552	0.03	Metastable State	0.989951
1553	0.03	Metastable State	0.99622
1554	0.03	Metastable State	0.99219
1555	0.03	Metastable State	0.990641
1556	0.03	Metastable State	0.9976
1557	0.03	Metastable State	0.991481
1558	0.03	Metastable State	0.994
1559	0.03	Metastable State	0.99693
1560	0.03	Metastable State	0.99614
1561	0.03	Metastable State	0.99791
1562	0.03	Metastable State	0.999
1563	0.03	Metastable State	0.99759
1564	0.03	Metastable State	0.991141
1565	0.03	Metastable State	0.99922
1566	0.03	Metastable State	0.9977
1567	0.03	Metastable State	0.99668
1568	0.03	Metastable State	0.99655
1569	0.03	Metastable State	0.99723
1570	0.03	Metastable State	0.9959
1571	0.03	Metastable State	0.987841
1572	0.03	Metastable State	0.99651
1573	0.03	Metastable State	0.99838
1574	0.03	Metastable State	0.99613
1575	0.03	Metastable State	0.99651
1576	0.03	Metastable State	0.990991
1577	0.03	Metastable State	0.99871
1578	0.03	Metastable State	0.99912
1579	0.03	Metastable State	0.9978
1580	0.03	Metastable State	0.99479
1581	0.03	Metastable State	0.9941
1582	0.03	Metastable State	0.99881
1583	0.03	Metastable State	0.99646
1584	0.03	Metastable State	0.99991
1585	0.03	Metastable State	0.99844
1586	0.03	Metastable State	0.99307
1587	0.03	Metastable State	0.99505
1588	0.03	Metastable State	0.988701
1589	0.03	Metastable State	0.990971
1590	0.03	Metastable State	0.99523
1591	0.03	Metastable State	0.99931
1592	0.03	Metastable State	0.99239
1593	0.03	Metastable State	0.99892
1594	0.03	Metastable State	0.986021
1595	0.03	Metastable State	0.99242
1596	0.03	Metastable State	0.99618
1597	0.03	Metastable State	0.99904
1598	0.03	Metastable State	0.99961
1599	0.03	Metastable State	0.986081
1600	0.03	Metastable State	0.99564
1601	0.03	Metastable State	0.99325
1602	0.03	Metastable State	0.99337
1603	0.03	Metastable State	0.989961
1604	0.03	Metastable State	0.99895
1605	0.03	Metastable State	0.99402
1606	0.03	Metastable State	0.99714
1607	0.03	Metastable State	0.99721
1608	0.03	Metastable State	0.99515
1609	0.03	Metastable State	0.99833
1610	0.03	Metastable State	0.986821
1611	0.03	Metastable State	0.988281
1612	0.03	Metastable State	0.99872
1613	0.03	Metastable State	0.9988
1614	0.03	Metastable State	0.99924
1615	0.03	Metastable State	0.9945
1616	0.03	Metastable State	0.99755
1617	0.03	Metastable State	0.99894
1618	0.03	Metastable State	0.99821
1619	0.03	Metastable State	0.99971
1620	0.03	Metastable State	0.99755
1621	0.03	Metastable State	0.99503
1622	0.03	Metastable State	0.99843
1623	0.03	Metastable State	0.99986
1624	0.03	Metastable State	0.99949
1625	0.03	Metastable State	0.99916
1626	0.03	Metastable State	0.99872
1627	0.03	Metastable State	0.99537
1628	0.03	Metastable State	0.990641
1629	0.03	Metastable State	0.99786
1630	0.03	Metastable State	0.99766
1631	0.03	Metastable State	0.99933
1632	0.03	Metastable State	0.99988
1633	0.03	Metastable State	0.99752
1634	0.03	Metastable State	0.99938
1635	0.03	Metastable State	0.99178
1636	0.03	Metastable State	0.99655
1637	0.03	Metastable State	0.99986
1638	0.03	Metastable State	0.99874
1639	0.03	Metastable State	0.988681
1640	0.03	Metastable State	0.99945
1641	0.03	Metastable State	0.99931
1642	0.03	Metastable State	0.99889
1643	0.03	Metastable State	0.99787
1644	0.03	Metastable State	0.983111
1645	0.03	Metastable State	0.99613
1646	0.03	Metastable State	0.99996
1647	0.03	Metastable State	0.99954
1648	0.03	Metastable State	0.99667
1649	0.03	Metastable State	0.99815
1650	0.03	Metastable State	0.99901
1651	0.03	Metastable State	0.99983
1652	0.03	Metastable State	0.99437
1653	0.03	Metastable State	0.9997
1654	0.03	Metastable State	0.980741
1655	0.03	Metastable State	0.9991
1656	0.03	Metastable State	0.99169
1657	0.03	Metastable State	0.99342
1658	0.03	Metastable State	0.991641
1659	0.03	Metastable State	0.99968
1660	0.03	Metastable State	0.990481
1661	0.03	Metastable State	0.99829
1662	0.03	Metastable State	0.99842
1663	0.03	Metastable State	0.99995
1664	0.03	Metastable State	0.990121
1665	0.03	Metastable State	0.99199
1666	0.03	Metastable State	0.99947
1667	0.03	Metastable State	0.990851
1668	0.03	Metastable State	0.99788
1669	0.03	Metastable State	0.99632
1670	0.03	Metastable State	0.99948
1671	0.03	Metastable State	0.99674
1672	0.03	Metastable State	0.99491
1673	0.03	Metastable State	0.99924
1674	0.03	Metastable State	0.99734
1675	0.03	Metastable State	0.99914
1676	0.03	Metastable State	0.99873
1677	0.03	Metastable State	0.99483
1678	0.03	Metastable State	0.99773
1679	0.03	Metastable State	0.99613
1680	0.03	Metastable State	0.991131
1681	0.03	Metastable State	0.99299
1682	0.03	Metastable State	0.99987
1683	0.03	Metastable State	0.989701
1684	0.03	Metastable State	0.99884
1685	0.03	Metastable State	0.99862
1686	0.03	Metastable State	0.99719
1687	0.03	Metastable State	0.99811
1688	0.03	Metastable State	0.9986
1689	0.03	Metastable State	0.99916
1690	0.03	Metastable State	0.99895
1691	0.03	Metastable State	0.99965
1692	0.03	Metastable State	0.99523
1693	0.03	Metastable State	0.99514
1694	0.03	Metastable State	0.99879
1695	0.03	Metastable State	0.99803
1696	0.03	Metastable State	0.99886
1697	0.03	Metastable State	0.99836
1698	0.03	Metastable State	0.99729
1699	0.03	Metastable State	0.99777
1700	0.03	Metastable State	0.991141
1701	0.03	Metastable State	0.99629
1702	0.03	Metastable State	0.99653
1703	0.03	Metastable State	0.99726
1704	0.03	Metastable State	0.99959
1705	0.03	Metastable State	0.99361
1706	0.03	Metastable State	0.99326
1707	0.03	Metastable State	0.99669
1708	0.03	Metastable State	0.99862
1709	0.03	Metastable State	0.99838
1710	0.03	Metastable State	0.9994
1711	0.03	Metastable State	0.99838
1712	0.03	Metastable State	0.9993
1713	0.03	Metastable State	0.99984
1714	0.03	Metastable State	0.99757
1715	0.03	Metastable State	0.99834
1716	0.03	Metastable State	0.988871
1717	0.03	Metastable State	0.9977
1718	0.03	Metastable State	0.99706
1719	0.03	Metastable State	0.99375
1720	0.03	Metastable State	0.99905
1721	0.03	Metastable State	0.99169
1722	0.03	Metastable State	0.99422
1723	0.03	Metastable State	0.979611
1724	0.03	Metastable State	0.9955
1725	0.03	Metastable State	0.99705
1726	0.03	Metastable State	0.99315
1727	0.03	Metastable State	0.9934
1728	0.03	Metastable State	0.99829
1729	0.03	Metastable State	0.99183
1730	0.03	Metastable State	0.99613
1731	0.03	Metastable State	0.982881
1732	0.03	Metastable State	0.996
1733	0.03	Metastable State	0.99843
1734	0.03	Metastable State	0.990191
1735	0.03	Metastable State	0.989011
1736	0.03	Metastable State	0.99867
1737	0.03	Metastable State	0.99736
1738	0.03	Metastable State	0.99926
1739	0.03	Metastable State	0.9998
1740	0.03	Metastable State	0.99524
1741	0.03	Metastable State	0.99325
1742	0.03	Metastable State	0.9972
1743	0.03	Metastable State	0.99872
1744	0.03	Metastable State	0.99582
1745	0.03	Metastable State	0.9949
1746	0.03	Metastable State	0.99543
1747	0.03	Metastable State	0.99788
1748	0.03	Metastable State	0.9991
1749	0.03	Metastable State	0.99627
1750	0.03	Metastable State	0.997
1751	0.03	Metastable State	0.99805
1752	0.03	Metastable State	0.9918
1753	0.03	Metastable State	0.9951
1754	0.03	Metastable State	0.99666
1755	0.03	Metastable State	0.99742
1756	0.03	Metastable State	0.991471
1757	0.03	Metastable State	0.989951
1758	0.03	Metastable State	0.986051
1759	0.03	Metastable State	0.99384
1760	0.03	Metastable State	0.981511
1761	0.03	Metastable State	0.99696
1762	0.03	Metastable State	0.99279
1763	0.03	Metastable State	0.990601
1764	0.03	Metastable State	0.9991
1765	0.03	Metastable State	0.99502
1766	0.03	Metastable State	0.990061
1767	0.03	Metastable State	0.99421
1768	0.03	Metastable State	0.9976
1769	0.03	Metastable State	0.99862
1770	0.03	Metastable State	0.99482
1771	0.03	Metastable State	0.99588
1772	0.03	Metastable State	0.99952
1773	0.03	Metastable State	0.99981
1774	0.03	Metastable State	0.990171
1775	0.03	Metastable State	0.990471
1776	0.03	Metastable State	0.99984
1777	0.03	Metastable State	0.99482
1778	0.03	Metastable State	0.99655
1779	0.03	Metastable State	0.99735
1780	0.03	Metastable State	0.99707
1781	0.03	Metastable State	0.991381
1782	0.03	Metastable State	0.99695
1783	0.03	Metastable State	0.991031
1784	0.03	Metastable State	0.99694
1785	0.03	Metastable State	0.99807
1786	0.03	Metastable State	0.99945
1787	0.03	Metastable State	0.99876
1788	0.03	Metastable State	0.990611
1789	0.03	Metastable State	0.99747
1790	0.03	Metastable State	0.99857
1791	0.03	Metastable State	0.99823
1792	0.03	Metastable State	0.99323
1793	0.03	Metastable State	0.99738
1794	0.03	Metastable State	0.991471
1795	0.03	Metastable State	0.99954
1796	0.03	Metastable State	0.981041
1797	0.03	Metastable State	0.99792
1798	0.03	Metastable State	0.99948
1799	0.03	Metastable State	0.9943
1800	0.03	Metastable State	0.99628
1801	0.03	Metastable State	0.99897
1802	0.03	Metastable State	0.99712
1803	0.03	Metastable State	0.99454
1804	0.03	Metastable State	0.99773
1805	0.03	Metastable State	0.99753
1806	0.03	Metastable State	0.99756
1807	0.03	Metastable State	0.99905
1808	0.03	Metastable State	0.977751
1809	0.03	Metastable State	0.99878
1810	0.03	Metastable State	0.99805
1811	0.03	Metastable State	0.99526
1812	0.03	Metastable State	0.99805
1813	0.03	Metastable State	0.9955
1814	0.03	Metastable State	0.9999
1815	0.03	Metastable State	0.977431
1816	0.03	Metastable State	0.99951
1817	0.03	Metastable State	0.99894
1818	0.03	Metastable State	0.99586
1819	0.03	Metastable State	0.99608
1820	0.03	Metastable State	0.99837
1821	0.03	Metastable State	0.99395
1822	0.03	Metastable State	0.9983
1823	0.03	Metastable State	0.9929
1824	0.03	Metastable State	0.99804
1825	0.03	Metastable State	0.99267
1826	0.03	Metastable State	0.99541
1827	0.03	Metastable State	0.99574
1828	0.03	Metastable State	0.99862
1829	0.03	Metastable State	0.99516
1830	0.03	Metastable State	0.99783
1831	0.03	Metastable State	0.99905
1832	0.03	Metastable State	0.99462
1833	0.03	Metastable State	0.99992
1834	0.03	Metastable State	0.99842
1835	0.03	Metastable State	0.99654
1836	0.03	Metastable State	0.99766
1837	0.03	Metastable State	0.99638
1838	0.03	Metastable State	0.99899
1839	0.03	Metastable State	0.99886
1840	0.03	Metastable State	0.99918
1841	0.03	Metastable State	0.99918
1842	0.03	Metastable State	0.988321
1843	0.03	Metastable State	0.99462
1844	0.03	Metastable State	0.99843
1845	0.03	Metastable State	0.99915
1846	0.03	Metastable State	0.99719
1847	0.03	Metastable State	0.99712
1848	0.03	Metastable State	0.99619
1849	0.03	Metastable State	0.99864
1850	0.03	Metastable State	0.985281
1851	0.03	Metastable State	0.99898
1852	0.03	Metastable State	0.99574
1853	0.03	Metastable State	0.99756
1854	0.03	Metastable State	0.991181
1855	0.03	Metastable State	0.9995
1856	0.03	Metastable State	0.99824
1857	0.03	Metastable State	0.987551
1858	0.03	Metastable State	0.99319
1859	0.03	Metastable State	0.99715
1860	0.03	Metastable State	0.99702
1861	0.03	Metastable State	0.9968
1862	0.03	Metastable State	0.99914
1863	0.03	Metastable State	0.99753
1864	0.03	Metastable State	0.99813
1865	0.03	Metastable State	0.99975
1866	0.03	Metastable State	0.9993
1867	0.03	Metastable State	0.99744
1868	0.03	Metastable State	0.99762
1869	0.03	Metastable State	0.99333
1870	0.03	Metastable State	0.99722
1871	0.03	Metastable State	0.99646
1872	0.03	Metastable State	0.99474
1873	0.03	Metastable State	0.99962
1874	0.03	Metastable State	0.988831
1875	0.03	Metastable State	0.982561
1876	0.03	Metastable State	0.99826
1877	0.03	Metastable State	0.99266
1878	0.03	Metastable State	0.99655
1879	0.03	Metastable State	0.99695
1880	0.03	Metastable State	0.99884
1881	0.03	Metastable State	0.984791
1882	0.03	Metastable State	0.988791
1883	0.03	Metastable State	0.99981
1884	0.03	Metastable State	0.989831
1885	0.03	Metastable State	0.9989
1886	0.03	Metastable State	0.99398
1887	0.03	Metastable State	0.99978
1888	0.03	Metastable State	0.99467
1889	0.03	Metastable State	0.99375
1890	0.03	Metastable State	0.99953
1891	0.03	Metastable State	0.99537
1892	0.03	Metastable State	0.99848
1893	0.03	Metastable State	0.99564
1894	0.03	Metastable State	0.99675
1895	0.03	Metastable State	0.99573
1896	0.03	Metastable State	0.99534
1897	0.03	Metastable State	0.99844
1898	0.03	Metastable State	0.99476
1899	0.03	Metastable State	0.99825
1900	0.03	Metastable State	0.99519
1901	0.03	Metastable State	0.99872
1902	0.03	Metastable State	0.99933
1903	0.03	Metastable State	0.976011
1904	0.03	Metastable State	0.99792
1905	0.03	Metastable State	0.99838
1906	0.03	Metastable State	0.9961
1907	0.03	Metastable State	0.99749
1908	0.03	Metastable State	0.99637
1909	0.03	Metastable State	0.99986
1910	0.03	Metastable State	0.99308
1911	0.03	Metastable State	0.9958
1912	0.03	Metastable State	0.99679
1913	0.03	Metastable State	0.990621
1914	0.03	Metastable State	0.99528
1915	0.03	Metastable State	0.99955
1916	0.03	Metastable State	0.998
1917	0.03	Metastable State	0.99654
1918	0.03	Metastable State	0.99221
1919	0.03	Metastable State	0.99828
1920	0.03	Metastable State	0.987091
1921	0.03	Metastable State	0.99842
1922	0.03	Metastable State	0.99908
1923	0.03	Metastable State	0.99618
1924	0.03	Metastable State	0.9981
1925	0.03	Metastable State	0.989901
1926	0.03	Metastable State	0.99402
1927	0.03	Metastable State	0.99375
1928	0.03	Metastable State	0.99645
1929	0.03	Metastable State	0.99448
1930	0.03	Metastable State	0.978391
1931	0.03	Metastable State	0.99652
1932	0.03	Metastable State	0.99842
1933	0.03	Metastable State	0.99432
1934	0.03	Metastable State	0.99583
1935	0.03	Metastable State	0.991001
1936	0.03	Metastable State	0.99751
1937	0.03	Metastable State	0.9995
1938	0.03	Metastable State	0.99954
1939	0.03	Metastable State	0.99798
1940	0.03	Metastable State	0.99835
1941	0.03	Metastable State	0.99969
1942	0.03	Metastable State	0.989341
1943	0.03	Metastable State	0.9984
1944	0.03	Metastable State	0.99711
1945	0.03	Metastable State	0.99184
1946	0.03	Metastable State	0.99666
1947	0.03	Metastable State	0.9992
1948	0.03	Metastable State	0.988901
1949	0.03	Metastable State	0.99893
1950	0.03	Metastable State	0.99743
1951	0.03	Metastable State	0.9982
1952	0.03	Metastable State	0.99912
1953	0.03	Metastable State	0.990711
1954	0.03	Metastable State	0.990721
1955	0.03	Metastable State	0.989661
1956	0.03	Metastable State	0.99769
1957	0.03	Metastable State	0.99865
1958	0.03	Metastable State	0.99562
1959	0.03	Metastable State	0.99684
1960	0.03	Metastable State	0.99894
1961	0.03	Metastable State	0.991371
1962	0.03	Metastable State	0.99965
1963	0.03	Metastable State	0.99903
1964	0.03	Metastable State	0.99782
1965	0.04	Metastable State	0.963862
1966	0.04	Metastable State	0.987381
1967	0.04	Metastable State	0.916715
1968	0.04	Metastable State	0.978711
1969	0.04	Metastable State	0.99899
1970	0.04	Metastable State	0.965102
1971	0.04	Metastable State	0.980841
1972	0.04	Metastable State	0.973922
1973	0.04	Metastable State	0.986511
1974	0.04	Metastable State	0.970422
1975	0.04	Metastable State	0.926094
1976	0.04	Metastable State	0.977651
1977	0.04	Metastable State	0.955013
1978	0.04	Metastable State	0.942203
1979	0.04	Metastable State	0.978371
1980	0.04	Metastable State	0.974612
1981	0.04	Metastable State	0.911895
1982	0.04	Metastable State	0.984451
1983	0.04	Metastable State	0.986681
1984	0.04	Metastable State	0.99318
1985	0.04	Metastable State	0.921325
1986	0.04	Metastable State	0.920785
1987	0.04	Metastable State	0.936044
1988	0.04	Metastable State	0.99967
1989	0.04	Metastable State	0.99313
1990	0.04	Metastable State	0.937434
1991	0.04	Metastable State	0.990761
1992	0.04	Metastable State	0.950753
1993	0.04	Metastable State	0.99826
1994	0.04	Metastable State	0.99388
1995	0.04	Metastable State	0.965792
1996	0.04	Metastable State	0.935704
1997	0.04	Metastable State	0.973312
1998	0.04	Metastable State	0.890167
[truncated: 10,743 more rows]

## Sheet: Fig4A_data
Mutation Rate	Individuality score	Scale
0.005	0.524583	1
0.005	0.511663	1
0.005	0.503925	1
0.005	0.500712	1
0.005	0.497425	1
0.005	0.488616	1
0.005	0.481257	1
0.005	0.482768	1
0.005	0.48425	1
0.005	0.476613	1
0.005	0.478445	1
0.005	0.46668	1
0.005	0.467074	1
0.005	0.466464	1
0.005	0.465505	1
0.005	0.46251	1
0.005	0.462981	1
0.005	0.45681	1
0.005	0.45859	1
0.005	0.452866	1
0.005	0.451764	1
0.005	0.445557	1
0.005	0.447271	1
0.005	0.447541	1
0.005	0.443818	1
0.005	0.446968	1
0.005	0.439369	1
0.005	0.435916	1
0.005	0.43717	1
0.005	0.436748	1
0.005	0.432227	1
0.005	0.435089	1
0.005	0.435917	1
0.005	0.430791	1
0.005	0.428586	1
0.005	0.428558	1
0.005	0.429717	1
0.005	0.423317	1
0.005	0.420119	1
0.005	0.42117	1
0.005	0.417134	1
0.005	0.418635	1
0.005	0.422655	1
0.005	0.4125	1
0.005	0.420195	1
0.005	0.405559	1
0.005	0.409408	1
0.005	0.414784	1
0.005	0.414232	1
0.005	0.407195	1
0.005	0.406117	1
0.005	0.411737	1
0.005	0.408945	1
0.005	0.410063	1
0.005	0.409463	1
0.005	0.400867	1
0.005	0.403823	1
0.005	0.405983	1
0.005	0.40475	1
0.005	0.40379	1
0.005	0.401171	1
0.005	0.408169	1
0.005	0.399133	1
0.005	0.397121	1
0.005	0.400001	1
0.005	0.396318	1
0.005	0.397364	1
0.005	0.397903	1
0.005	0.39711	1
0.005	0.39499	1
0.005	0.390106	1
0.005	0.392023	1
0.005	0.394374	1
0.005	0.39049	1
0.005	0.390477	1
0.005	0.390482	1
0.005	0.390564	1
0.005	0.388706	1
0.005	0.388159	1
0.005	0.389315	1
0.005	0.39322	1
0.005	0.389773	1
0.005	0.391759	1
0.005	0.388969	1
0.005	0.389018	1
0.005	0.38124	1
0.005	0.385206	1
0.005	0.390323	1
0.005	0.383843	1
0.005	0.383286	1
0.005	0.38462	1
0.005	0.382988	1
0.005	0.383746	1
0.005	0.393087	1
0.005	0.384703	1
0.005	0.386008	1
0.005	0.38784	1
0.005	0.387101	1
0.005	0.387867	1
0.005	0.38313	1
0.005	0.472938	2
0.005	0.463327	2
0.005	0.45691	2
0.005	0.455143	2
0.005	0.452141	2
0.005	0.445023	2
0.005	0.438957	2
0.005	0.440383	2
0.005	0.442587	2
0.005	0.435615	2
0.005	0.437577	2
0.005	0.426728	2
0.005	0.427449	2
0.005	0.427256	2
0.005	0.426299	2
0.005	0.423601	2
0.005	0.424649	2
0.005	0.419068	2
0.005	0.420665	2
0.005	0.416094	2
0.005	0.415705	2
0.005	0.409325	2
0.005	0.41116	2
0.005	0.411851	2
0.005	0.408294	2
0.005	0.411043	2
0.005	0.404149	2
0.005	0.401577	2
0.005	0.402194	2
0.005	0.401955	2
0.005	0.398321	2
0.005	0.400806	2
0.005	0.401269	2
0.005	0.39694	2
0.005	0.39549	2
0.005	0.395036	2
0.005	0.39632	2
0.005	0.390277	2
0.005	0.387523	2
0.005	0.388356	2
0.005	0.384697	2
0.005	0.386382	2
0.005	0.39013	2
0.005	0.380853	2
0.005	0.387971	2
0.005	0.374738	2
0.005	0.378169	2
0.005	0.383328	2
0.005	0.382684	2
0.005	0.376443	2
0.005	0.375899	2
0.005	0.380526	2
0.005	0.378073	2
0.005	0.379258	2
0.005	0.378566	2
0.005	0.370697	2
0.005	0.373055	2
0.005	0.375419	2
0.005	0.374123	2
0.005	0.373468	2
0.005	0.370979	2
0.005	0.377443	2
0.005	0.369337	2
0.005	0.367581	2
0.005	0.370265	2
0.005	0.366597	2
0.005	0.367633	2
0.005	0.368084	2
0.005	0.367382	2
0.005	0.365403	2
0.005	0.361605	2
0.005	0.362946	2
0.005	0.364558	2
0.005	0.361645	2
0.005	0.36171	2
0.005	0.361275	2
0.005	0.361261	2
0.005	0.35999	2
0.005	0.35944	2
0.005	0.360418	2
0.005	0.363821	2
0.005	0.360857	2
0.005	0.362583	2
0.005	0.360423	2
0.005	0.36011	2
0.005	0.353005	2
0.005	0.356594	2
0.005	0.361673	2
0.005	0.355289	2
0.005	0.354831	2
0.005	0.35624	2
0.005	0.355011	2
0.005	0.35573	2
0.005	0.363858	2
0.005	0.356193	2
0.005	0.357563	2
0.005	0.359186	2
0.005	0.358502	2
0.005	0.359112	2
0.005	0.355255	2
0.005	0.69182	3
0.005	0.705396	3
0.005	0.707723	3
0.005	0.716504	3
0.005	0.707117	3
0.005	0.708618	3
0.005	0.704424	3
0.005	0.706017	3
0.005	0.719618	3
0.005	0.713406	3
0.005	0.716234	3
0.005	0.69625	3
0.005	0.701353	3
0.005	0.702833	3
0.005	0.699319	3
0.005	0.695998	3
0.005	0.697875	3
0.005	0.694765	3
0.005	0.697347	3
0.005	0.698875	3
0.005	0.702376	3
0.005	0.685445	3
0.005	0.689967	3
0.005	0.689609	3
0.005	0.689553	3
0.005	0.689861	3
0.005	0.678129	3
0.005	0.681541	3
0.005	0.675653	3
0.005	0.679518	3
0.005	0.675595	3
0.005	0.676686	3
0.005	0.675502	3
0.005	0.671216	3
0.005	0.674717	3
0.005	0.669019	3
0.005	0.666146	3
0.005	0.665992	3
0.005	0.660652	3
0.005	0.661813	3
0.005	0.657581	3
0.005	0.656827	3
0.005	0.66071	3
0.005	0.64723	3
0.005	0.656884	3
0.005	0.642052	3
0.005	0.646606	3
0.005	0.655867	3
0.005	0.655653	3
0.005	0.644126	3
0.005	0.647481	3
0.005	0.651282	3
0.005	0.645399	3
0.005	0.646921	3
0.005	0.648269	3
0.005	0.634434	3
0.005	0.634465	3
0.005	0.63978	3
0.005	0.64038	3
0.005	0.640485	3
0.005	0.637935	3
0.005	0.642534	3
0.005	0.634449	3
0.005	0.634354	3
0.005	0.637725	3
0.005	0.627691	3
0.005	0.634122	3
0.005	0.630947	3
0.005	0.627923	3
0.005	0.627001	3
0.005	0.622601	3
0.005	0.627982	3
0.005	0.625031	3
0.005	0.624384	3
0.005	0.622369	3
0.005	0.618234	3
0.005	0.620193	3
0.005	0.620749	3
0.005	0.618602	3
0.005	0.61925	3
0.005	0.622897	3
0.005	0.618168	3
0.005	0.620276	3
0.005	0.622698	3
0.005	0.619216	3
0.005	0.613624	3
0.005	0.612629	3
0.005	0.622678	3
0.005	0.615674	3
0.005	0.615071	3
0.005	0.614561	3
0.005	0.613366	3
0.005	0.6161	3
0.005	0.622139	3
0.005	0.617393	3
0.005	0.614659	3
0.005	0.620278	3
0.005	0.612459	3
0.005	0.618492	3
0.005	0.616211	3
0.005	0.730404	4
0.005	0.755184	4
0.005	0.761876	4
0.005	0.778352	4
0.005	0.767773	4
0.005	0.771979	4
0.005	0.769652	4
0.005	0.773476	4
0.005	0.789377	4
0.005	0.786584	4
0.005	0.791251	4
0.005	0.771651	4
0.005	0.779466	4
0.005	0.779325	4
0.005	0.7775	4
0.005	0.769886	4
0.005	0.777538	4
0.005	0.773385	4
0.005	0.777656	4
0.005	0.7807	4
0.005	0.782344	4
0.005	0.767325	4
0.005	0.77509	4
0.005	0.774101	4
0.005	0.772412	4
0.005	0.772308	4
0.005	0.760002	4
0.005	0.767035	4
0.005	0.761188	4
0.005	0.764697	4
0.005	0.760665	4
0.005	0.760786	4
0.005	0.762331	4
0.005	0.757749	4
0.005	0.761298	4
0.005	0.756236	4
0.005	0.753574	4
0.005	0.753213	4
0.005	0.745885	4
0.005	0.747799	4
0.005	0.744527	4
0.005	0.744038	4
0.005	0.745346	4
0.005	0.733337	4
0.005	0.741492	4
0.005	0.726878	4
0.005	0.733824	4
0.005	0.741326	4
0.005	0.741916	4
0.005	0.729953	4
0.005	0.734155	4
0.005	0.738215	4
0.005	0.733632	4
0.005	0.733263	4
0.005	0.73421	4
0.005	0.723603	4
0.005	0.720699	4
0.005	0.725387	4
0.005	0.725698	4
0.005	0.729079	4
0.005	0.724856	4
0.005	0.727743	4
0.005	0.720839	4
0.005	0.72324	4
0.005	0.725888	4
0.005	0.715732	4
0.005	0.722168	4
0.005	0.720066	4
0.005	0.716595	4
0.005	0.714725	4
0.005	0.711594	4
0.005	0.718234	4
0.005	0.715516	4
0.005	0.715039	4
0.005	0.71012	4
0.005	0.706332	4
0.005	0.70895	4
0.005	0.70992	4
0.005	0.709907	4
0.005	0.707956	4
0.005	0.711178	4
0.005	0.704239	4
0.005	0.709041	4
0.005	0.711134	4
0.005	0.708278	4
0.005	0.701681	4
0.005	0.702501	4
0.005	0.713793	4
0.005	0.703856	4
0.005	0.701627	4
0.005	0.704474	4
0.005	0.702208	4
0.005	0.703917	4
0.005	0.715543	4
0.005	0.7087	4
0.005	0.70406	4
0.005	0.711287	4
0.005	0.701075	4
0.005	0.708201	4
0.005	0.706599	4
0.005	0.73491	5
0.005	0.762811	5
0.005	0.773382	5
0.005	0.790319	5
0.005	0.777393	5
0.005	0.784442	5
0.005	0.783975	5
0.005	0.786622	5
0.005	0.803745	5
0.005	0.799393	5
0.005	0.804093	5
0.005	0.781346	5
0.005	0.788258	5
0.005	0.790441	5
0.005	0.787287	5
0.005	0.783226	5
0.005	0.784854	5
0.005	0.786616	5
0.005	0.789467	5
0.005	0.794233	5
0.005	0.800225	5
0.005	0.777514	5
0.005	0.784336	5
0.005	0.782603	5
0.005	0.784407	5
0.005	0.786004	5
0.005	0.770294	5
0.005	0.778916	5
0.005	0.771111	5
0.005	0.77848	5
0.005	0.769251	5
0.005	0.770922	5
0.005	0.772095	5
0.005	0.767048	5
0.005	0.773158	5
0.005	0.764425	5
0.005	0.760536	5
0.005	0.762261	5
0.005	0.756701	5
0.005	0.755466	5
0.005	0.752775	5
0.005	0.751179	5
0.005	0.756082	5
0.005	0.738218	5
0.005	0.749903	5
0.005	0.734084	5
0.005	0.739634	5
0.005	0.751929	5
0.005	0.752467	5
0.005	0.739207	5
0.005	0.742741	5
0.005	0.747294	5
0.005	0.740897	5
0.005	0.742183	5
0.005	0.746046	5
0.005	0.728182	5
0.005	0.728775	5
0.005	0.733819	5
0.005	0.736442	5
0.005	0.735974	5
0.005	0.733939	5
0.005	0.736193	5
0.005	0.73004	5
0.005	0.73094	5
0.005	0.734538	5
0.005	0.721339	5
0.005	0.730624	5
0.005	0.72356	5
0.005	0.721735	5
0.005	0.718832	5
0.005	0.717932	5
0.005	0.726578	5
0.005	0.71945	5
0.005	0.719118	5
0.005	0.715865	5
0.005	0.71084	5
0.005	0.714891	5
0.005	0.713916	5
0.005	0.714184	5
0.005	0.712998	5
0.005	0.716008	5
0.005	0.70992	5
0.005	0.713569	5
0.005	0.715262	5
0.005	0.712912	5
0.005	0.707718	5
0.005	0.705154	5
0.005	0.717849	5
0.005	0.70948	5
0.005	0.709617	5
0.005	0.709068	5
0.005	0.705809	5
0.005	0.71064	5
0.005	0.715687	5
0.005	0.712733	5
0.005	0.708982	5
0.005	0.716017	5
0.005	0.704645	5
0.005	0.710506	5
0.005	0.712299	5
0.005	0.743005	6
0.005	0.770909	6
0.005	0.783455	6
0.005	0.80117	6
0.005	0.790175	6
0.005	0.792366	6
0.005	0.795874	6
0.005	0.797837	6
0.005	0.817698	6
0.005	0.81243	6
0.005	0.817126	6
0.005	0.800482	6
0.005	0.805091	6
0.005	0.806302	6
0.005	0.804643	6
0.005	0.80385	6
0.005	0.806633	6
0.005	0.80735	6
0.005	0.806643	6
0.005	0.813802	6
0.005	0.81904	6
0.005	0.797726	6
0.005	0.806497	6
0.005	0.804726	6
0.005	0.805894	6
0.005	0.807199	6
0.005	0.794676	6
0.005	0.805062	6
0.005	0.796009	6
0.005	0.801013	6
0.005	0.795302	6
0.005	0.796922	6
0.005	0.796791	6
0.005	0.792303	6
0.005	0.798388	6
0.005	0.790916	6
0.005	0.786131	6
0.005	0.788983	6
0.005	0.781668	6
0.005	0.783677	6
0.005	0.77954	6
0.005	0.780128	6
0.005	0.783268	6
0.005	0.768079	6
0.005	0.777206	6
0.005	0.762804	6
0.005	0.770742	6
0.005	0.780481	6
0.005	0.778712	6
0.005	0.767586	6
0.005	0.772356	6
0.005	0.774965	6
0.005	0.769634	6
0.005	0.770861	6
0.005	0.775005	6
0.005	0.75786	6
0.005	0.759615	6
0.005	0.764983	6
0.005	0.763711	6
0.005	0.764149	6
0.005	0.762977	6
0.005	0.764634	6
0.005	0.759871	6
0.005	0.76183	6
0.005	0.763209	6
0.005	0.751311	6
0.005	0.759982	6
0.005	0.754064	6
0.005	0.752404	6
0.005	0.750423	6
0.005	0.74794	6
0.005	0.754307	6
0.005	0.750499	6
0.005	0.749768	6
0.005	0.745693	6
0.005	0.742012	6
0.005	0.744849	6
0.005	0.744281	6
0.005	0.74691	6
0.005	0.744559	6
0.005	0.747058	6
0.005	0.741039	6
0.005	0.744202	6
0.005	0.746059	6
0.005	0.742437	6
0.005	0.738732	6
0.005	0.736859	6
0.005	0.747883	6
0.005	0.73895	6
0.005	0.739671	6
0.005	0.739181	6
0.005	0.735189	6
0.005	0.739479	6
0.005	0.748806	6
0.005	0.746009	6
0.005	0.739574	6
0.005	0.746059	6
0.005	0.736446	6
0.005	0.742988	6
0.005	0.741093	6
0.005	0.684614	7
0.005	0.706558	7
0.005	0.718116	7
0.005	0.735433	7
0.005	0.726604	7
0.005	0.726081	7
0.005	0.729372	7
0.005	0.730236	7
0.005	0.747984	7
0.005	0.744561	7
0.005	0.748515	7
0.005	0.734847	7
0.005	0.738679	7
0.005	0.73912	7
0.005	0.738205	7
0.005	0.73859	7
0.005	0.742176	7
0.005	0.740905	7
0.005	0.742943	7
0.005	0.748328	7
0.005	0.75171	7
0.005	0.733447	7
0.005	0.741477	7
0.005	0.739714	7
0.005	0.741547	7
0.005	0.740948	7
0.005	0.73034	7
0.005	0.740271	7
0.005	0.731286	7
0.005	0.737206	7
0.005	0.732081	7
0.005	0.733237	7
0.005	0.733403	7
0.005	0.728881	7
0.005	0.734785	7
0.005	0.727852	7
0.005	0.723976	7
0.005	0.726264	7
0.005	0.720211	7
0.005	0.721223	7
0.005	0.717488	7
0.005	0.718731	7
0.005	0.720664	7
0.005	0.707158	7
0.005	0.715965	7
0.005	0.700588	7
0.005	0.709238	7
0.005	0.719271	7
0.005	0.718033	7
0.005	0.706431	7
0.005	0.711089	7
0.005	0.712594	7
0.005	0.70872	7
0.005	0.709872	7
0.005	0.713676	7
0.005	0.698292	7
0.005	0.699421	7
0.005	0.704445	7
0.005	0.702888	7
0.005	0.703201	7
0.005	0.702625	7
0.005	0.702781	7
0.005	0.699924	7
0.005	0.7018	7
0.005	0.70206	7
0.005	0.693077	7
0.005	0.700385	7
0.005	0.693878	7
0.005	0.693142	7
0.005	0.691186	7
0.005	0.689204	7
0.005	0.694766	7
0.005	0.691582	7
0.005	0.689666	7
0.005	0.686741	7
0.005	0.682726	7
0.005	0.686228	7
0.005	0.685961	7
0.005	0.688299	7
0.005	0.685411	7
0.005	0.689431	7
0.005	0.682945	7
0.005	0.685626	7
0.005	0.686664	7
0.005	0.682843	7
0.005	0.679536	7
0.005	0.678419	7
0.005	0.689294	7
0.005	0.68032	7
0.005	0.681173	7
0.005	0.680898	7
0.005	0.676693	7
0.005	0.680871	7
0.005	0.688709	7
0.005	0.687342	7
0.005	0.681403	7
0.005	0.687191	7
0.005	0.677814	7
0.005	0.682739	7
0.005	0.68328	7
0.005	0.618141	8
0.005	0.636459	8
0.005	0.646767	8
0.005	0.662698	8
0.005	0.655407	8
0.005	0.656006	8
0.005	0.657871	8
0.005	0.659192	8
0.005	0.675589	8
0.005	0.673553	8
0.005	0.678092	8
0.005	0.665451	8
0.005	0.669584	8
0.005	0.670219	8
0.005	0.669144	8
0.005	0.6708	8
0.005	0.673061	8
0.005	0.672312	8
0.005	0.674263	8
0.005	0.678405	8
0.005	0.682354	8
0.005	0.665753	8
0.005	0.672896	8
0.005	0.671577	8
0.005	0.672554	8
0.005	0.673175	8
0.005	0.663188	8
0.005	0.671603	8
0.005	0.663813	8
0.005	0.670668	8
0.005	0.664278	8
0.005	0.66531	8
0.005	0.66703	8
0.005	0.664073	8
0.005	0.667622	8
0.005	0.660976	8
0.005	0.65877	8
0.005	0.660235	8
0.005	0.654376	8
0.005	0.656325	8
0.005	0.652325	8
0.005	0.654227	8
0.005	0.657175	8
0.005	0.643778	8
0.005	0.651634	8
0.005	0.63807	8
0.005	0.646149	8
0.005	0.654548	8
0.005	0.65402	8
0.005	0.644339	8
0.005	0.647995	8
0.005	0.649603	8
0.005	0.646109	8
0.005	0.646909	8
0.005	0.650854	8
0.005	0.635932	8
0.005	0.637321	8
0.005	0.642624	8
0.005	0.641658	8
0.005	0.6407	8
0.005	0.640326	8
0.005	0.641292	8
0.005	0.638771	8
0.005	0.639907	8
0.005	0.641177	8
0.005	0.632167	8
0.005	0.638143	8
0.005	0.632695	8
0.005	0.633064	8
0.005	0.629952	8
0.005	0.62918	8
0.005	0.633715	8
0.005	0.630212	8
0.005	0.629674	8
0.005	0.625849	8
0.005	0.622267	8
0.005	0.626078	8
0.005	0.625379	8
0.005	0.628682	8
0.005	0.62632	8
0.005	0.628651	8
0.005	0.623439	8
0.005	0.626037	8
0.005	0.626535	8
0.005	0.62251	8
0.005	0.621249	8
0.005	0.620052	8
0.005	0.630496	8
0.005	0.621509	8
0.005	0.621594	8
0.005	0.621397	8
0.005	0.61841	8
0.005	0.62269	8
0.005	0.628967	8
0.005	0.628465	8
0.005	0.622624	8
0.005	0.628409	8
0.005	0.619581	8
0.005	0.623467	8
0.005	0.624825	8
0.005	0.55699	9
0.005	0.573745	9
0.005	0.581225	9
0.005	0.596193	9
0.005	0.589525	9
0.005	0.589962	9
0.005	0.591774	9
0.005	0.593587	9
0.005	0.608616	9
0.005	0.605658	9
0.005	0.610187	9
0.005	0.598413	9
0.005	0.602331	9
0.005	0.603486	9
0.005	0.601516	9
0.005	0.603628	9
0.005	0.60569	9
0.005	0.604278	9
0.005	0.606426	9
0.005	0.610423	9
0.005	0.613463	9
0.005	0.599473	9
0.005	0.605112	9
0.005	0.60402	9
0.005	0.604933	9
0.005	0.606028	9
0.005	0.596876	9
0.005	0.603762	9
0.005	0.597274	9
0.005	0.603619	9
0.005	0.597999	9
0.005	0.59888	9
0.005	0.601241	9
0.005	0.598008	9
0.005	0.601288	9
0.005	0.594831	9
0.005	0.593147	9
0.005	0.594775	9
0.005	0.589179	9
0.005	0.590532	9
0.005	0.587152	9
0.005	0.588604	9
0.005	0.592625	9
0.005	0.579793	9
0.005	0.587068	9
0.005	0.574557	9
0.005	0.581982	9
0.005	0.589598	9
0.005	0.589027	9
0.005	0.580102	9
0.005	0.584182	9
0.005	0.585274	9
0.005	0.582509	9
0.005	0.582867	9
0.005	0.586087	9
0.005	0.572555	9
0.005	0.573666	9
0.005	0.579687	9
0.005	0.577776	9
0.005	0.577114	9
0.005	0.577075	9
0.005	0.57802	9
0.005	0.575576	9
0.005	0.57677	9
0.005	0.578003	9
0.005	0.570245	9
0.005	0.574924	9
0.005	0.570258	9
0.005	0.570858	9
0.005	0.567637	9
0.005	0.566943	9
0.005	0.570495	9
0.005	0.567848	9
0.005	0.567575	9
0.005	0.563972	9
0.005	0.560154	9
0.005	0.564273	9
0.005	0.563789	9
0.005	0.566683	9
0.005	0.564059	9
0.005	0.566126	9
0.005	0.562286	9
0.005	0.564388	9
0.005	0.564923	9
0.005	0.561474	9
0.005	0.559887	9
0.005	0.559096	9
0.005	0.568374	9
0.005	0.55972	9
0.005	0.560596	9
0.005	0.560176	9
0.005	0.557244	9
0.005	0.560832	9
0.005	0.566984	9
0.005	0.566759	9
0.005	0.561258	9
0.005	0.566474	9
0.005	0.558896	9
0.005	0.562433	9
0.005	0.562931	9
0.005	0.504869	10
0.005	0.519581	10
0.005	0.525988	10
0.005	0.539658	10
0.005	0.53352	10
0.005	0.534006	10
0.005	0.535614	10
0.005	0.53712	10
0.005	0.550931	10
0.005	0.548274	10
0.005	0.552334	10
0.005	0.541475	10
0.005	0.544995	10
0.005	0.5461	10
0.005	0.544495	10
0.005	0.546132	10
0.005	0.548365	10
0.005	0.54695	10
0.005	0.549058	10
0.005	0.552425	10
0.005	0.555342	10
0.005	0.542638	10
0.005	0.547941	10
0.005	0.546807	10
0.005	0.547527	10
0.005	0.548725	10
0.005	0.540368	10
0.005	0.546495	10
0.005	0.540618	10
0.005	0.546465	10
0.005	0.541526	10
0.005	0.542373	10
0.005	0.54412	10
0.005	0.541642	10
0.005	0.544358	10
0.005	0.538418	10
0.005	0.537158	10
0.005	0.538431	10
0.005	0.53364	10
0.005	0.534917	10
0.005	0.531765	10
0.005	0.533128	10
0.005	0.536587	10
0.005	0.525084	10
0.005	0.531867	10
0.005	0.520387	10
0.005	0.527246	10
0.005	0.533993	10
0.005	0.533539	10
0.005	0.525714	10
0.005	0.5292	10
0.005	0.5301	10
0.005	0.527811	10
0.005	0.528177	10
0.005	0.530972	10
0.005	0.518856	10
0.005	0.519763	10
0.005	0.525005	10
0.005	0.523611	10
0.005	0.522919	10
0.005	0.523039	10
0.005	0.523669	10
0.005	0.521308	10
0.005	0.522551	10
0.005	0.523745	10
0.005	0.516669	10
0.005	0.520881	10
0.005	0.516693	10
0.005	0.517328	10
0.005	0.514306	10
0.005	0.513627	10
0.005	0.516985	10
0.005	0.514643	10
0.005	0.514123	10
0.005	0.511278	10
0.005	0.507786	10
0.005	0.511407	10
0.005	0.510909	10
0.005	0.513397	10
0.005	0.510957	10
0.005	0.512997	10
0.005	0.509714	10
0.005	0.511279	10
0.005	0.512227	10
0.005	0.508897	10
0.005	0.507422	10
0.005	0.506745	10
0.005	0.514954	10
0.005	0.507397	10
0.005	0.508017	10
0.005	0.50756	10
0.005	0.505135	10
0.005	0.508405	10
0.005	0.514031	10
0.005	0.5137	10
0.005	0.50866	10
0.005	0.513318	10
0.005	0.506638	10
0.005	0.509883	10
0.005	0.510292	10
0.005	0.461549	11
0.005	0.474775	11
0.005	0.480838	11
0.005	0.493142	11
0.005	0.48757	11
0.005	0.48783	11
0.005	0.489421	11
0.005	0.490721	11
0.005	0.503466	11
0.005	0.500972	11
0.005	0.504692	11
0.005	0.494696	11
0.005	0.497952	11
0.005	0.499069	11
0.005	0.497675	11
0.005	0.498864	11
0.005	0.501153	11
0.005	0.499732	11
0.005	0.501704	11
0.005	0.504713	11
0.005	0.507725	11
0.005	0.495871	11
0.005	0.500703	11
0.005	0.499934	11
0.005	0.500392	11
0.005	0.501489	11
0.005	0.493851	11
0.005	0.499467	11
0.005	0.494096	11
0.005	0.499401	11
0.005	0.495001	11
0.005	0.495676	11
0.005	0.49734	11
0.005	0.495222	11
0.005	0.497542	11
0.005	0.491984	11
0.005	0.491178	11
0.005	0.492158	11
0.005	0.487757	11
0.005	0.488865	11
0.005	0.486123	11
0.005	0.487296	11
0.005	0.49073	11
0.005	0.480005	11
0.005	0.486475	11
0.005	0.475825	11
0.005	0.482273	11
0.005	0.488309	11
0.005	0.487808	11
0.005	0.480717	11
0.005	0.483778	11
0.005	0.484678	11
0.005	0.482776	11
0.005	0.483257	11
0.005	0.485605	11
0.005	0.474427	11
0.005	0.475445	11
0.005	0.48025	11
0.005	0.478835	11
0.005	0.478291	11
0.005	0.478317	11
0.005	0.478927	11
0.005	0.476632	11
0.005	0.477808	11
0.005	0.479001	11
0.005	0.472323	11
0.005	0.476436	11
0.005	0.472661	11
0.005	0.473221	11
0.005	0.470501	11
0.005	0.46969	11
0.005	0.472844	11
0.005	0.470613	11
0.005	0.470075	11
0.005	0.467552	11
0.005	0.464568	11
0.005	0.46772	11
0.005	0.46724	11
0.005	0.469659	11
0.005	0.467375	11
0.005	0.469421	11
0.005	0.46637	11
0.005	0.467855	11
0.005	0.46871	11
0.005	0.465257	11
0.005	0.464213	11
0.005	0.463562	11
0.005	0.471282	11
0.005	0.463992	11
0.005	0.464658	11
0.005	0.464264	11
0.005	0.462037	11
0.005	0.46513	11
0.005	0.470251	11
0.005	0.469719	11
0.005	0.465313	11
0.005	0.469627	11
0.005	0.46351	11
0.005	0.466554	11
0.005	0.466971	11
0.005	0.425151	12
0.005	0.437371	12
0.005	0.442788	12
0.005	0.454223	12
0.005	0.449004	12
0.005	0.44945	12
0.005	0.450891	12
0.005	0.451991	12
0.005	0.463802	12
0.005	0.461581	12
0.005	0.464967	12
0.005	0.455535	12
0.005	0.458637	12
0.005	0.459987	12
0.005	0.458483	12
0.005	0.459545	12
0.005	0.461624	12
0.005	0.460379	12
0.005	0.462286	12
0.005	0.464917	12
0.005	0.467713	12
0.005	0.456776	12
0.005	0.46126	12
0.005	0.460725	12
0.005	0.461038	12
0.005	0.462103	12
0.005	0.455098	12
0.005	0.460105	12
0.005	0.455316	12
0.005	0.460099	12
0.005	0.455901	12
0.005	0.456716	12
0.005	0.458229	12
0.005	0.45637	12
0.005	0.458556	12
0.005	0.453477	12
0.005	0.452584	12
0.005	0.453357	12
0.005	0.449526	12
0.005	0.450357	12
0.005	0.448024	12
0.005	0.449109	12
0.005	0.452458	12
0.005	0.442483	12
0.005	0.448404	12
0.005	0.438545	12
0.005	0.444431	12
0.005	0.450076	12
0.005	0.449706	12
0.005	0.443146	12
0.005	0.445971	12
0.005	0.446777	12
0.005	0.44507	12
0.005	0.445475	12
0.005	0.447733	12
0.005	0.437366	12
0.005	0.438127	12
0.005	0.442768	12
0.005	0.441478	12
0.005	0.441027	12
0.005	0.440776	12
0.005	0.441655	12
0.005	0.439438	12
0.005	0.440436	12
0.005	0.441682	12
0.005	0.435467	12
0.005	0.439397	12
0.005	0.435662	12
0.005	0.436547	12
0.005	0.433894	12
0.005	0.432989	12
0.005	0.435893	12
0.005	0.43392	12
0.005	0.4335	12
0.005	0.431104	12
0.005	0.428249	12
0.005	0.431174	12
0.005	0.430709	12
0.005	0.433055	12
0.005	0.431003	12
0.005	0.432995	12
0.005	0.430161	12
0.005	0.431234	12
0.005	0.432133	12
0.005	0.429069	12
0.005	0.42796	12
0.005	0.427314	12
0.005	0.434588	12
0.005	0.427759	12
0.005	0.428589	12
0.005	0.428266	12
0.005	0.426057	12
0.005	0.428932	12
0.005	0.433662	12
0.005	0.433205	12
0.005	0.429053	12
0.005	0.432899	12
0.005	0.42747	12
0.005	0.430287	12
0.005	0.430653	12
0.005	0.394563	13
0.005	0.405799	13
0.005	0.410781	13
0.005	0.421371	13
0.005	0.416555	13
0.005	0.416959	13
0.005	0.418291	13
0.005	0.419401	13
0.005	0.430173	13
0.005	0.428252	13
0.005	0.431311	13
0.005	0.422476	13
0.005	0.42542	13
0.005	0.426795	13
0.005	0.425362	13
0.005	0.426193	13
0.005	0.428284	13
0.005	0.427039	13
0.005	0.428846	13
0.005	0.431452	13
0.005	0.43389	13
0.005	0.423691	13
0.005	0.427945	13
0.005	0.427452	13
0.005	0.427801	13
0.005	0.428754	13
0.005	0.422192	13
0.005	0.426839	13
0.005	0.422313	13
0.005	0.426738	13
0.005	0.423052	13
0.005	0.42377	13
0.005	0.425139	13
0.005	0.42344	13
0.005	0.425393	13
0.005	0.420732	13
0.005	0.420089	13
0.005	0.420642	13
0.005	0.417244	13
0.005	0.418012	13
0.005	0.415653	13
0.005	0.416647	13
0.005	0.419906	13
0.005	0.410515	13
0.005	0.416284	13
0.005	0.407088	13
0.005	0.412338	13
0.005	0.417728	13
0.005	0.417189	13
0.005	0.411236	13
0.005	0.414136	13
0.005	0.414764	13
0.005	0.413096	13
0.005	0.413476	13
0.005	0.415507	13
0.005	0.405998	13
0.005	0.406649	13
0.005	0.410953	13
0.005	0.409713	13
0.005	0.409283	13
0.005	0.409008	13
0.005	0.410015	13
0.005	0.407738	13
0.005	0.408753	13
0.005	0.410163	13
0.005	0.404016	13
0.005	0.407798	13
0.005	0.404453	13
0.005	0.405117	13
0.005	0.402714	13
0.005	0.402031	13
0.005	0.404688	13
0.005	0.402666	13
0.005	0.402383	13
0.005	0.400246	13
0.005	0.397502	13
0.005	0.400337	13
0.005	0.399828	13
0.005	0.40187	13
0.005	0.400071	13
0.005	0.401877	13
0.005	0.399421	13
0.005	0.400244	13
0.005	0.401234	13
0.005	0.398433	13
0.005	0.39721	13
0.005	0.396615	13
0.005	0.403459	13
0.005	0.397138	13
0.005	0.397867	13
0.005	0.397582	13
0.005	0.395477	13
0.005	0.398135	13
0.005	0.402617	13
0.005	0.40207	13
0.005	0.398358	13
0.005	0.402037	13
0.005	0.397003	13
0.005	0.399503	13
0.005	0.399858	13
0.005	0.368651	14
0.005	0.379105	14
0.005	0.38359	14
0.005	0.393366	14
0.005	0.389315	14
0.005	0.389541	14
0.005	0.390437	14
0.005	0.391638	14
0.005	0.401769	14
0.005	0.399822	14
0.005	0.402704	14
0.005	0.394349	14
0.005	0.397247	14
0.005	0.398631	14
0.005	0.397252	14
0.005	0.397805	14
0.005	0.399942	14
0.005	0.398882	14
0.005	0.400408	14
0.005	0.402739	14
0.005	0.405097	14
0.005	0.395536	14
0.005	0.399514	14
0.005	0.399241	14
0.005	0.399225	14
0.005	0.400287	14
0.005	0.394134	14
0.005	0.398463	14
0.005	0.39436	14
0.005	0.398366	14
0.005	0.394961	14
0.005	0.395742	14
0.005	0.396998	14
0.005	0.395271	14
0.005	0.397147	14
0.005	0.392827	14
0.005	0.39233	14
0.005	0.392743	14
0.005	0.389691	14
0.005	0.390334	14
0.005	0.388241	14
0.005	0.389243	14
0.005	0.392077	14
0.005	0.383306	14
0.005	0.388775	14
0.005	0.380223	14
0.005	0.385108	14
0.005	0.390108	14
0.005	0.38962	14
0.005	0.384065	14
0.005	0.386622	14
0.005	0.387331	14
0.005	0.385836	14
0.005	0.386441	14
0.005	0.388095	14
0.005	0.379308	14
0.005	0.379753	14
0.005	0.38381	14
0.005	0.382821	14
0.005	0.382322	14
0.005	0.382109	14
0.005	0.383251	14
0.005	0.380795	14
0.005	0.381755	14
0.005	0.383084	14
0.005	0.377366	14
0.005	0.380967	14
0.005	0.377881	14
0.005	0.378495	14
0.005	0.376193	14
0.005	0.375478	14
0.005	0.377944	14
0.005	0.376172	14
0.005	0.375744	14
0.005	0.374016	14
0.005	0.371289	14
0.005	0.373958	14
0.005	0.37353	14
0.005	0.37528	14
0.005	0.37377	14
0.005	0.375466	14
0.005	0.37311	14
0.005	0.373974	14
0.005	0.374986	14
0.005	0.372117	14
0.005	0.371176	14
0.005	0.370576	14
0.005	0.37705	14
0.005	0.370992	14
0.005	0.371629	14
0.005	0.371378	14
0.005	0.369599	14
0.005	0.371996	14
0.005	0.376267	14
0.005	0.375613	14
0.005	0.372174	14
0.005	0.375582	14
0.005	0.371013	14
0.005	0.373293	14
0.005	0.373501	14
0.005	0.345937	15
0.005	0.355704	15
0.005	0.359853	15
0.005	0.369077	15
0.005	0.365286	15
0.005	0.365354	15
0.005	0.366128	15
0.005	0.367307	15
0.005	0.377	15
0.005	0.375051	15
0.005	0.377788	15
0.005	0.369881	15
0.005	0.372779	15
0.005	0.373862	15
0.005	0.372712	15
0.005	0.373055	15
0.005	0.375197	15
0.005	0.374118	15
0.005	0.375591	15
0.005	0.377731	15
0.005	0.38018	15
0.005	0.371065	15
0.005	0.374824	15
0.005	0.374639	15
0.005	0.374497	15
0.005	0.375598	15
0.005	0.369775	15
0.005	0.373914	15
0.005	0.370094	15
0.005	0.373787	15
0.005	0.370629	15
0.005	0.371259	15
0.005	0.372493	15
0.005	0.370793	15
0.005	0.372594	15
0.005	0.368574	15
0.005	0.368071	15
0.005	0.368421	15
0.005	0.365532	15
0.005	0.366205	15
0.005	0.364327	15
0.005	0.365304	15
0.005	0.367975	15
0.005	0.359908	15
0.005	0.36487	15
0.005	0.356782	15
0.005	0.361332	15
0.005	0.366139	15
0.005	0.365649	15
0.005	0.360375	15
0.005	0.362864	15
0.005	0.363587	15
0.005	0.362216	15
0.005	0.362693	15
0.005	0.36439	15
0.005	0.356046	15
0.005	0.356493	15
0.005	0.36049	15
0.005	0.359338	15
0.005	0.358908	15
0.005	0.358684	15
0.005	0.359852	15
0.005	0.357556	15
0.005	0.358582	15
0.005	0.35964	15
0.005	0.354255	15
0.005	0.35762	15
0.005	0.35486	15
0.005	0.355417	15
0.005	0.352943	15
0.005	0.352583	15
0.005	0.354703	15
0.005	0.353045	15
0.005	0.352727	15
0.005	0.351071	15
0.005	0.348672	15
0.005	0.351	15
0.005	0.350791	15
0.005	0.352187	15
0.005	0.350789	15
0.005	0.352713	15
0.005	0.350493	15
0.005	0.3512	15
0.005	0.352219	15
0.005	0.349322	15
0.005	0.348468	15
0.005	0.347823	15
0.005	0.353877	15
0.005	0.348297	15
0.005	0.348761	15
0.005	0.348487	15
0.005	0.347065	15
0.005	0.349388	15
0.005	0.353346	15
0.005	0.352395	15
0.005	0.349471	15
0.005	0.352834	15
0.005	0.348361	15
0.005	0.350468	15
0.005	0.350767	15
0.01	0.615865	1
0.01	0.607517	1
0.01	0.590598	1
0.01	0.580519	1
0.01	0.574084	1
0.01	0.571584	1
0.01	0.570479	1
0.01	0.549848	1
0.01	0.555313	1
0.01	0.55105	1
0.01	0.55587	1
0.01	0.554245	1
0.01	0.547131	1
0.01	0.550361	1
0.01	0.536433	1
0.01	0.541174	1
0.01	0.533442	1
0.01	0.545313	1
0.01	0.537958	1
0.01	0.524412	1
0.01	0.532953	1
0.01	0.52857	1
0.01	0.530653	1
0.01	0.529099	1
0.01	0.532433	1
0.01	0.534904	1
0.01	0.524782	1
0.01	0.53126	1
0.01	0.521731	1
0.01	0.523564	1
0.01	0.525424	1
0.01	0.520289	1
0.01	0.516198	1
0.01	0.527549	1
0.01	0.51953	1
0.01	0.523284	1
0.01	0.516305	1
0.01	0.523263	1
0.01	0.513125	1
0.01	0.52037	1
0.01	0.520889	1
0.01	0.519074	1
0.01	0.518955	1
0.01	0.513123	1
0.01	0.509843	1
0.01	0.510106	1
0.01	0.512346	1
0.01	0.506956	1
0.01	0.525671	1
0.01	0.524946	1
0.01	0.517102	1
0.01	0.51572	1
0.01	0.519026	1
0.01	0.506437	1
0.01	0.510818	1
0.01	0.514571	1
0.01	0.520139	1
0.01	0.522872	1
0.01	0.525054	1
0.01	0.519098	1
0.01	0.512623	1
0.01	0.516554	1
0.01	0.517837	1
0.01	0.514202	1
0.01	0.512007	1
0.01	0.519772	1
0.01	0.517563	1
0.01	0.520053	1
0.01	0.516051	1
0.01	0.505184	1
0.01	0.518782	1
0.01	0.511233	1
0.01	0.522694	1
0.01	0.503662	1
0.01	0.517823	1
0.01	0.520018	1
0.01	0.522464	1
0.01	0.518086	1
0.01	0.510642	1
0.01	0.517197	1
0.01	0.512552	1
0.01	0.511006	1
0.01	0.520363	1
0.01	0.511025	1
0.01	0.508448	1
0.01	0.521819	1
0.01	0.526625	1
0.01	0.515834	1
0.01	0.506194	1
0.01	0.515272	1
0.01	0.516036	1
0.01	0.510221	1
0.01	0.513224	1
0.01	0.513513	1
0.01	0.510823	1
0.01	0.504978	1
0.01	0.510932	1
0.01	0.520866	1
0.01	0.510752	1
0.01	0.52011	1
0.01	0.554911	2
0.01	0.548407	2
0.01	0.532959	2
0.01	0.524124	2
0.01	0.518661	2
0.01	0.516751	2
0.01	0.516655	2
0.01	0.497786	2
0.01	0.502813	2
0.01	0.499093	2
0.01	0.504051	2
0.01	0.502779	2
0.01	0.496596	2
0.01	0.499577	2
0.01	0.486654	2
0.01	0.490887	2
0.01	0.484071	2
0.01	0.495532	2
0.01	0.488329	2
0.01	0.475713	2
0.01	0.483897	2
0.01	0.479845	2
0.01	0.481731	2
0.01	0.480151	2
0.01	0.483811	2
0.01	0.485885	2
0.01	0.476	2
0.01	0.482442	2
0.01	0.47382	2
0.01	0.475068	2
0.01	0.477418	2
0.01	0.471992	2
0.01	0.468934	2
0.01	0.478991	2
0.01	0.471504	2
0.01	0.474842	2
0.01	0.468595	2
0.01	0.474815	2
0.01	0.464765	2
0.01	0.472064	2
0.01	0.472712	2
0.01	0.470807	2
0.01	0.470656	2
0.01	0.46524	2
0.01	0.461873	2
0.01	0.462337	2
0.01	0.464268	2
0.01	0.459493	2
0.01	0.477199	2
0.01	0.476219	2
0.01	0.468856	2
0.01	0.467496	2
0.01	0.470235	2
0.01	0.458718	2
0.01	0.462855	2
0.01	0.466663	2
0.01	0.47163	2
0.01	0.474	2
0.01	0.476118	2
0.01	0.470231	2
0.01	0.463923	2
0.01	0.468096	2
0.01	0.4696	2
0.01	0.465655	2
0.01	0.463398	2
0.01	0.471117	2
0.01	0.468579	2
0.01	0.471439	2
0.01	0.46738	2
0.01	0.457218	2
0.01	0.469826	2
0.01	0.462761	2
0.01	0.473444	2
0.01	0.455333	2
0.01	0.468898	2
0.01	0.471049	2
0.01	0.473149	2
0.01	0.46871	2
0.01	0.461505	2
0.01	0.468346	2
0.01	0.463928	2
0.01	0.462059	2
0.01	0.471371	2
0.01	0.462214	2
0.01	0.459696	2
0.01	0.472322	2
0.01	0.476614	2
0.01	0.466724	2
0.01	0.456773	2
0.01	0.46567	2
0.01	0.466887	2
0.01	0.461171	2
0.01	0.463805	2
0.01	0.464059	2
0.01	0.461556	2
0.01	0.455638	2
0.01	0.461144	2
0.01	0.470792	2
0.01	0.461548	2
0.01	0.47045	2
0.01	0.707926	3
0.01	0.711121	3
0.01	0.698566	3
0.01	0.690396	3
0.01	0.691599	3
0.01	0.693241	3
0.01	0.691829	3
0.01	0.673533	3
0.01	0.670213	3
0.01	0.671713	3
0.01	0.679525	3
0.01	0.671852	3
0.01	0.667733	3
0.01	0.672973	3
0.01	0.663144	3
0.01	0.665002	3
0.01	0.661063	3
0.01	0.664539	3
0.01	0.653885	3
0.01	0.646086	3
0.01	0.657658	3
0.01	0.65315	3
0.01	0.65561	3
0.01	0.646427	3
0.01	0.653414	3
0.01	0.654986	3
0.01	0.643459	3
0.01	0.652571	3
0.01	0.638632	3
0.01	0.649426	3
0.01	0.642818	3
0.01	0.640181	3
0.01	0.638466	3
0.01	0.643169	3
0.01	0.639689	3
0.01	0.645998	3
0.01	0.632131	3
0.01	0.642212	3
0.01	0.630236	3
0.01	0.63406	3
0.01	0.639406	3
0.01	0.640177	3
0.01	0.634875	3
0.01	0.633423	3
0.01	0.62401	3
0.01	0.625439	3
0.01	0.630989	3
0.01	0.626392	3
0.01	0.640868	3
0.01	0.639466	3
0.01	0.636346	3
0.01	0.626845	3
0.01	0.630319	3
0.01	0.623387	3
0.01	0.625238	3
0.01	0.628892	3
0.01	0.635923	3
0.01	0.634343	3
0.01	0.634014	3
0.01	0.630021	3
0.01	0.62957	3
0.01	0.629064	3
0.01	0.633359	3
0.01	0.625585	3
0.01	0.622539	3
0.01	0.632167	3
0.01	0.627367	3
0.01	0.629863	3
0.01	0.625665	3
0.01	0.617968	3
0.01	0.626093	3
0.01	0.621723	3
0.01	0.626967	3
0.01	0.613267	3
0.01	0.623526	3
0.01	0.626694	3
0.01	0.624989	3
0.01	0.625646	3
0.01	0.612688	3
0.01	0.623775	3
0.01	0.618103	3
0.01	0.618065	3
0.01	0.625676	3
0.01	0.617187	3
0.01	0.616319	3
0.01	0.625359	3
0.01	0.625931	3
0.01	0.622707	3
0.01	0.611646	3
0.01	0.618914	3
0.01	0.62108	3
0.01	0.613981	3
0.01	0.615781	3
0.01	0.617082	3
0.01	0.615952	3
0.01	0.614616	3
0.01	0.613023	3
0.01	0.622641	3
0.01	0.617267	3
0.01	0.617836	3
0.01	0.771971	4
0.01	0.781909	4
0.01	0.774514	4
0.01	0.769669	4
0.01	0.77219	4
0.01	0.771796	4
0.01	0.771765	4
0.01	0.754047	4
0.01	0.752029	4
0.01	0.752711	4
0.01	0.763862	4
0.01	0.756436	4
0.01	0.748402	4
0.01	0.754319	4
0.01	0.747356	4
0.01	0.746783	4
0.01	0.745071	4
0.01	0.746925	4
0.01	0.736334	4
0.01	0.729185	4
0.01	0.738813	4
0.01	0.738613	4
0.01	0.738924	4
0.01	0.727567	4
0.01	0.736973	4
0.01	0.738547	4
0.01	0.726449	4
0.01	0.733806	4
0.01	0.722486	4
0.01	0.733735	4
0.01	0.725747	4
0.01	0.721843	4
0.01	0.722653	4
0.01	0.725777	4
0.01	0.72328	4
0.01	0.728843	4
0.01	0.716944	4
0.01	0.72399	4
0.01	0.711078	4
0.01	0.716666	4
0.01	0.722086	4
0.01	0.723126	4
0.01	0.714145	4
0.01	0.716781	4
0.01	0.707605	4
0.01	0.708284	4
0.01	0.71404	4
0.01	0.708903	4
0.01	0.723508	4
0.01	0.720846	4
0.01	0.721565	4
0.01	0.709641	4
0.01	0.714052	4
0.01	0.70653	4
0.01	0.708727	4
0.01	0.711925	4
0.01	0.717768	4
0.01	0.71782	4
0.01	0.71527	4
0.01	0.713596	4
0.01	0.713969	4
0.01	0.711859	4
0.01	0.713133	4
0.01	0.709407	4
0.01	0.702988	4
0.01	0.712902	4
0.01	0.710168	4
0.01	0.709369	4
0.01	0.706455	4
0.01	0.704318	4
0.01	0.709198	4
0.01	0.702999	4
0.01	0.707644	4
0.01	0.694766	4
0.01	0.702527	4
0.01	0.708185	4
0.01	0.704423	4
0.01	0.707175	4
0.01	0.694176	4
0.01	0.704622	4
0.01	0.700217	4
0.01	0.695166	4
0.01	0.703441	4
0.01	0.700768	4
0.01	0.697332	4
0.01	0.70659	4
0.01	0.703318	4
0.01	0.704616	4
0.01	0.69153	4
0.01	0.699974	4
0.01	0.70173	4
0.01	0.69512	4
0.01	0.696071	4
0.01	0.697148	4
0.01	0.697988	4
0.01	0.695347	4
0.01	0.694449	4
0.01	0.703151	4
0.01	0.698043	4
0.01	0.697885	4
0.01	0.759548	5
0.01	0.774504	5
0.01	0.770051	5
0.01	0.768294	5
0.01	0.772193	5
0.01	0.776915	5
0.01	0.777053	5
0.01	0.758537	5
0.01	0.754523	5
0.01	0.762515	5
0.01	0.769434	5
0.01	0.76148	5
0.01	0.755562	5
0.01	0.760161	5
0.01	0.756077	5
0.01	0.752137	5
0.01	0.753043	5
0.01	0.752366	5
0.01	0.742358	5
0.01	0.738138	5
0.01	0.748784	5
0.01	0.746401	5
0.01	0.746695	5
0.01	0.733284	5
0.01	0.740996	5
0.01	0.747464	5
0.01	0.734078	5
0.01	0.741343	5
0.01	0.729292	5
0.01	0.742304	5
0.01	0.73322	5
0.01	0.730784	5
0.01	0.727137	5
0.01	0.729967	5
0.01	0.72979	5
0.01	0.737791	5
0.01	0.723235	5
0.01	0.731812	5
0.01	0.717163	5
0.01	0.721798	5
0.01	0.72824	5
0.01	0.732996	5
0.01	0.720928	5
0.01	0.724908	5
0.01	0.714951	5
0.01	0.716007	5
0.01	0.719246	5
0.01	0.716559	5
0.01	0.728695	5
0.01	0.726175	5
0.01	0.726577	5
0.01	0.716127	5
0.01	0.720051	5
0.01	0.713205	5
0.01	0.713899	5
0.01	0.716632	5
0.01	0.723912	5
0.01	0.722164	5
0.01	0.721189	5
0.01	0.719165	5
0.01	0.718827	5
0.01	0.71662	5
0.01	0.719862	5
0.01	0.713644	5
0.01	0.710501	5
0.01	0.717719	5
0.01	0.716266	5
0.01	0.716128	5
0.01	0.711608	5
0.01	0.709689	5
0.01	0.714402	5
0.01	0.70963	5
0.01	0.710406	5
0.01	0.700299	5
0.01	0.707239	5
0.01	0.713008	5
0.01	0.708704	5
0.01	0.713292	5
0.01	0.697132	5
0.01	0.709451	5
0.01	0.702742	5
0.01	0.701088	5
0.01	0.707951	5
0.01	0.702305	5
0.01	0.702818	5
0.01	0.70888	5
0.01	0.706652	5
0.01	0.707825	5
0.01	0.695926	5
0.01	0.701339	5
0.01	0.707096	5
0.01	0.700653	5
0.01	0.700167	5
0.01	0.702643	5
0.01	0.699788	5
0.01	0.703334	5
0.01	0.69825	5
0.01	0.707541	5
0.01	0.701875	5
[truncated: 8,501 more rows]

## Sheet: Fig4B_data
Mutation Rate	Optimal Scale	Individuality score
0.005	6	0.772367
0.01	6	0.73315
0.02	5	0.719679
0.03	5	0.473182
0.04	3	0.363324
0.042	1	0.553614
0.045	1	0.412643

## Sheet: Fig5_data
Index	Mutation Rate	Scale	Value	Measure
0	0.001	1	0.367116	Active Information Storage
1	0.001	1	0.366814	Active Information Storage
2	0.001	1	0.374607	Active Information Storage
3	0.001	1	0.347016	Active Information Storage
4	0.001	1	0.359736	Active Information Storage
5	0.001	1	0.353188	Active Information Storage
6	0.001	1	0.338465	Active Information Storage
7	0.001	1	0.342237	Active Information Storage
8	0.001	1	0.344678	Active Information Storage
9	0.001	1	0.341083	Active Information Storage
10	0.001	1	0.345824	Active Information Storage
11	0.001	1	0.340643	Active Information Storage
12	0.001	1	0.344255	Active Information Storage
13	0.001	1	0.33216	Active Information Storage
14	0.001	1	0.331943	Active Information Storage
15	0.001	1	0.335662	Active Information Storage
16	0.001	1	0.324973	Active Information Storage
17	0.001	1	0.337456	Active Information Storage
18	0.001	1	0.335276	Active Information Storage
19	0.001	1	0.322428	Active Information Storage
20	0.001	1	0.333703	Active Information Storage
21	0.001	1	0.340019	Active Information Storage
22	0.001	1	0.339541	Active Information Storage
23	0.001	1	0.332886	Active Information Storage
24	0.001	1	0.326471	Active Information Storage
25	0.001	1	0.331238	Active Information Storage
26	0.001	1	0.34312	Active Information Storage
27	0.001	1	0.335045	Active Information Storage
28	0.001	1	0.334937	Active Information Storage
29	0.001	1	0.333361	Active Information Storage
30	0.001	1	0.326309	Active Information Storage
31	0.001	1	0.334757	Active Information Storage
32	0.001	1	0.329607	Active Information Storage
33	0.001	1	0.318596	Active Information Storage
34	0.001	1	0.334549	Active Information Storage
35	0.001	1	0.326968	Active Information Storage
36	0.001	1	0.331657	Active Information Storage
37	0.001	1	0.325076	Active Information Storage
38	0.001	1	0.323292	Active Information Storage
39	0.001	1	0.327808	Active Information Storage
40	0.001	1	0.335347	Active Information Storage
41	0.001	1	0.325677	Active Information Storage
42	0.001	1	0.331691	Active Information Storage
43	0.001	1	0.317718	Active Information Storage
44	0.001	1	0.329561	Active Information Storage
45	0.001	1	0.328398	Active Information Storage
46	0.001	1	0.326196	Active Information Storage
47	0.001	1	0.324672	Active Information Storage
48	0.001	1	0.318178	Active Information Storage
49	0.001	1	0.321446	Active Information Storage
50	0.001	1	0.333063	Active Information Storage
51	0.001	1	0.314035	Active Information Storage
52	0.001	1	0.330735	Active Information Storage
53	0.001	1	0.336487	Active Information Storage
54	0.001	1	0.313516	Active Information Storage
55	0.001	1	0.325065	Active Information Storage
56	0.001	1	0.327642	Active Information Storage
57	0.001	1	0.326384	Active Information Storage
58	0.001	1	0.331042	Active Information Storage
59	0.001	1	0.328801	Active Information Storage
60	0.001	1	0.338049	Active Information Storage
61	0.001	1	0.323257	Active Information Storage
62	0.001	1	0.322543	Active Information Storage
63	0.001	1	0.320619	Active Information Storage
64	0.001	1	0.32651	Active Information Storage
65	0.001	1	0.325379	Active Information Storage
66	0.001	1	0.340405	Active Information Storage
67	0.001	1	0.332497	Active Information Storage
68	0.001	1	0.332725	Active Information Storage
69	0.001	1	0.31959	Active Information Storage
70	0.001	1	0.330943	Active Information Storage
71	0.001	1	0.340686	Active Information Storage
72	0.001	1	0.330789	Active Information Storage
73	0.001	1	0.336406	Active Information Storage
74	0.001	1	0.342033	Active Information Storage
75	0.001	1	0.335415	Active Information Storage
76	0.001	1	0.326933	Active Information Storage
77	0.001	1	0.324081	Active Information Storage
78	0.001	1	0.340053	Active Information Storage
79	0.001	1	0.338983	Active Information Storage
80	0.001	1	0.324691	Active Information Storage
81	0.001	1	0.321874	Active Information Storage
82	0.001	1	0.312713	Active Information Storage
83	0.001	1	0.334822	Active Information Storage
84	0.001	1	0.326695	Active Information Storage
85	0.001	1	0.343653	Active Information Storage
86	0.001	1	0.345791	Active Information Storage
87	0.001	1	0.332807	Active Information Storage
88	0.001	1	0.317405	Active Information Storage
89	0.001	1	0.34214	Active Information Storage
90	0.001	1	0.33859	Active Information Storage
91	0.001	1	0.323373	Active Information Storage
92	0.001	1	0.31403	Active Information Storage
93	0.001	1	0.338019	Active Information Storage
94	0.001	1	0.321053	Active Information Storage
95	0.001	1	0.341523	Active Information Storage
96	0.001	1	0.331572	Active Information Storage
97	0.001	1	0.333775	Active Information Storage
98	0.001	1	0.33645	Active Information Storage
99	0.001	1	0.348612	Active Information Storage
500	0.001	6	0.512672	Active Information Storage
501	0.001	6	0.501462	Active Information Storage
502	0.001	6	0.514248	Active Information Storage
503	0.001	6	0.502048	Active Information Storage
504	0.001	6	0.508514	Active Information Storage
505	0.001	6	0.499028	Active Information Storage
506	0.001	6	0.496842	Active Information Storage
507	0.001	6	0.486834	Active Information Storage
508	0.001	6	0.498237	Active Information Storage
509	0.001	6	0.498981	Active Information Storage
510	0.001	6	0.480734	Active Information Storage
511	0.001	6	0.493586	Active Information Storage
512	0.001	6	0.485921	Active Information Storage
513	0.001	6	0.482958	Active Information Storage
514	0.001	6	0.482096	Active Information Storage
515	0.001	6	0.487751	Active Information Storage
516	0.001	6	0.501463	Active Information Storage
517	0.001	6	0.488233	Active Information Storage
518	0.001	6	0.482582	Active Information Storage
519	0.001	6	0.485413	Active Information Storage
520	0.001	6	0.484928	Active Information Storage
521	0.001	6	0.480836	Active Information Storage
522	0.001	6	0.486955	Active Information Storage
523	0.001	6	0.483029	Active Information Storage
524	0.001	6	0.490489	Active Information Storage
525	0.001	6	0.475643	Active Information Storage
526	0.001	6	0.480304	Active Information Storage
527	0.001	6	0.48044	Active Information Storage
528	0.001	6	0.484982	Active Information Storage
529	0.001	6	0.476122	Active Information Storage
530	0.001	6	0.481534	Active Information Storage
531	0.001	6	0.480047	Active Information Storage
532	0.001	6	0.482082	Active Information Storage
533	0.001	6	0.476963	Active Information Storage
534	0.001	6	0.482264	Active Information Storage
535	0.001	6	0.484727	Active Information Storage
536	0.001	6	0.480534	Active Information Storage
537	0.001	6	0.4833	Active Information Storage
538	0.001	6	0.478682	Active Information Storage
539	0.001	6	0.478147	Active Information Storage
540	0.001	6	0.48319	Active Information Storage
541	0.001	6	0.481037	Active Information Storage
542	0.001	6	0.476359	Active Information Storage
543	0.001	6	0.478153	Active Information Storage
544	0.001	6	0.477514	Active Information Storage
545	0.001	6	0.484167	Active Information Storage
546	0.001	6	0.487661	Active Information Storage
547	0.001	6	0.480349	Active Information Storage
548	0.001	6	0.478357	Active Information Storage
549	0.001	6	0.482991	Active Information Storage
550	0.001	6	0.482452	Active Information Storage
551	0.001	6	0.481905	Active Information Storage
552	0.001	6	0.479923	Active Information Storage
553	0.001	6	0.482462	Active Information Storage
554	0.001	6	0.485624	Active Information Storage
555	0.001	6	0.482225	Active Information Storage
556	0.001	6	0.48369	Active Information Storage
557	0.001	6	0.483063	Active Information Storage
558	0.001	6	0.483399	Active Information Storage
559	0.001	6	0.485235	Active Information Storage
560	0.001	6	0.478844	Active Information Storage
561	0.001	6	0.475127	Active Information Storage
562	0.001	6	0.489538	Active Information Storage
563	0.001	6	0.485667	Active Information Storage
564	0.001	6	0.482302	Active Information Storage
565	0.001	6	0.484331	Active Information Storage
566	0.001	6	0.482362	Active Information Storage
567	0.001	6	0.490884	Active Information Storage
568	0.001	6	0.488839	Active Information Storage
569	0.001	6	0.482164	Active Information Storage
570	0.001	6	0.487482	Active Information Storage
571	0.001	6	0.485507	Active Information Storage
572	0.001	6	0.477168	Active Information Storage
573	0.001	6	0.488772	Active Information Storage
574	0.001	6	0.489191	Active Information Storage
575	0.001	6	0.482101	Active Information Storage
576	0.001	6	0.486464	Active Information Storage
577	0.001	6	0.490632	Active Information Storage
578	0.001	6	0.490885	Active Information Storage
579	0.001	6	0.492185	Active Information Storage
580	0.001	6	0.475177	Active Information Storage
581	0.001	6	0.4888	Active Information Storage
582	0.001	6	0.484358	Active Information Storage
583	0.001	6	0.49538	Active Information Storage
584	0.001	6	0.485525	Active Information Storage
585	0.001	6	0.488386	Active Information Storage
586	0.001	6	0.490174	Active Information Storage
587	0.001	6	0.494892	Active Information Storage
588	0.001	6	0.493754	Active Information Storage
589	0.001	6	0.493959	Active Information Storage
590	0.001	6	0.486031	Active Information Storage
591	0.001	6	0.494111	Active Information Storage
592	0.001	6	0.488732	Active Information Storage
593	0.001	6	0.49498	Active Information Storage
594	0.001	6	0.485979	Active Information Storage
595	0.001	6	0.48797	Active Information Storage
596	0.001	6	0.493131	Active Information Storage
597	0.001	6	0.492209	Active Information Storage
598	0.001	6	0.492398	Active Information Storage
599	0.001	6	0.496309	Active Information Storage
1403	0.005	1	0.524583	Active Information Storage
1404	0.005	1	0.511663	Active Information Storage
1405	0.005	1	0.503925	Active Information Storage
1406	0.005	1	0.500712	Active Information Storage
1407	0.005	1	0.497425	Active Information Storage
1408	0.005	1	0.488616	Active Information Storage
1409	0.005	1	0.481257	Active Information Storage
1410	0.005	1	0.482768	Active Information Storage
1411	0.005	1	0.48425	Active Information Storage
1412	0.005	1	0.476613	Active Information Storage
1413	0.005	1	0.478445	Active Information Storage
1414	0.005	1	0.46668	Active Information Storage
1415	0.005	1	0.467074	Active Information Storage
1416	0.005	1	0.466464	Active Information Storage
1417	0.005	1	0.465505	Active Information Storage
1418	0.005	1	0.46251	Active Information Storage
1419	0.005	1	0.462981	Active Information Storage
1420	0.005	1	0.45681	Active Information Storage
1421	0.005	1	0.45859	Active Information Storage
1422	0.005	1	0.452866	Active Information Storage
1423	0.005	1	0.451764	Active Information Storage
1424	0.005	1	0.445557	Active Information Storage
1425	0.005	1	0.447271	Active Information Storage
1426	0.005	1	0.447541	Active Information Storage
1427	0.005	1	0.443818	Active Information Storage
1428	0.005	1	0.446968	Active Information Storage
1429	0.005	1	0.439369	Active Information Storage
1430	0.005	1	0.435916	Active Information Storage
1431	0.005	1	0.43717	Active Information Storage
1432	0.005	1	0.436748	Active Information Storage
1433	0.005	1	0.432227	Active Information Storage
1434	0.005	1	0.435089	Active Information Storage
1435	0.005	1	0.435917	Active Information Storage
1436	0.005	1	0.430791	Active Information Storage
1437	0.005	1	0.428586	Active Information Storage
1438	0.005	1	0.428558	Active Information Storage
1439	0.005	1	0.429717	Active Information Storage
1440	0.005	1	0.423317	Active Information Storage
1441	0.005	1	0.420119	Active Information Storage
1442	0.005	1	0.42117	Active Information Storage
1443	0.005	1	0.417134	Active Information Storage
1444	0.005	1	0.418635	Active Information Storage
1445	0.005	1	0.422655	Active Information Storage
1446	0.005	1	0.4125	Active Information Storage
1447	0.005	1	0.420195	Active Information Storage
1448	0.005	1	0.405559	Active Information Storage
1449	0.005	1	0.409408	Active Information Storage
1450	0.005	1	0.414784	Active Information Storage
1451	0.005	1	0.414232	Active Information Storage
1452	0.005	1	0.407195	Active Information Storage
1453	0.005	1	0.406117	Active Information Storage
1454	0.005	1	0.411737	Active Information Storage
1455	0.005	1	0.408945	Active Information Storage
1456	0.005	1	0.410063	Active Information Storage
1457	0.005	1	0.409463	Active Information Storage
1458	0.005	1	0.400867	Active Information Storage
1459	0.005	1	0.403823	Active Information Storage
1460	0.005	1	0.405983	Active Information Storage
1461	0.005	1	0.40475	Active Information Storage
1462	0.005	1	0.40379	Active Information Storage
1463	0.005	1	0.401171	Active Information Storage
1464	0.005	1	0.408169	Active Information Storage
1465	0.005	1	0.399133	Active Information Storage
1466	0.005	1	0.397121	Active Information Storage
1467	0.005	1	0.400001	Active Information Storage
1468	0.005	1	0.396318	Active Information Storage
1469	0.005	1	0.397364	Active Information Storage
1470	0.005	1	0.397903	Active Information Storage
1471	0.005	1	0.39711	Active Information Storage
1472	0.005	1	0.39499	Active Information Storage
1473	0.005	1	0.390106	Active Information Storage
1474	0.005	1	0.392023	Active Information Storage
1475	0.005	1	0.394374	Active Information Storage
1476	0.005	1	0.39049	Active Information Storage
1477	0.005	1	0.390477	Active Information Storage
1478	0.005	1	0.390482	Active Information Storage
1479	0.005	1	0.390564	Active Information Storage
1480	0.005	1	0.388706	Active Information Storage
1481	0.005	1	0.388159	Active Information Storage
1482	0.005	1	0.389315	Active Information Storage
1483	0.005	1	0.39322	Active Information Storage
1484	0.005	1	0.389773	Active Information Storage
1485	0.005	1	0.391759	Active Information Storage
1486	0.005	1	0.388969	Active Information Storage
1487	0.005	1	0.389018	Active Information Storage
1488	0.005	1	0.38124	Active Information Storage
1489	0.005	1	0.385206	Active Information Storage
1490	0.005	1	0.390323	Active Information Storage
1491	0.005	1	0.383843	Active Information Storage
1492	0.005	1	0.383286	Active Information Storage
1493	0.005	1	0.38462	Active Information Storage
1494	0.005	1	0.382988	Active Information Storage
1495	0.005	1	0.383746	Active Information Storage
1496	0.005	1	0.393087	Active Information Storage
1497	0.005	1	0.384703	Active Information Storage
1498	0.005	1	0.386008	Active Information Storage
1499	0.005	1	0.38784	Active Information Storage
1500	0.005	1	0.387101	Active Information Storage
1501	0.005	1	0.387867	Active Information Storage
1502	0.005	1	0.38313	Active Information Storage
1903	0.005	6	0.743005	Active Information Storage
1904	0.005	6	0.770909	Active Information Storage
1905	0.005	6	0.783455	Active Information Storage
1906	0.005	6	0.80117	Active Information Storage
1907	0.005	6	0.790175	Active Information Storage
1908	0.005	6	0.792366	Active Information Storage
1909	0.005	6	0.795874	Active Information Storage
1910	0.005	6	0.797837	Active Information Storage
1911	0.005	6	0.817698	Active Information Storage
1912	0.005	6	0.81243	Active Information Storage
1913	0.005	6	0.817126	Active Information Storage
1914	0.005	6	0.800482	Active Information Storage
1915	0.005	6	0.805091	Active Information Storage
1916	0.005	6	0.806302	Active Information Storage
1917	0.005	6	0.804643	Active Information Storage
1918	0.005	6	0.80385	Active Information Storage
1919	0.005	6	0.806633	Active Information Storage
1920	0.005	6	0.80735	Active Information Storage
1921	0.005	6	0.806643	Active Information Storage
1922	0.005	6	0.813802	Active Information Storage
1923	0.005	6	0.81904	Active Information Storage
1924	0.005	6	0.797726	Active Information Storage
1925	0.005	6	0.806497	Active Information Storage
1926	0.005	6	0.804726	Active Information Storage
1927	0.005	6	0.805894	Active Information Storage
1928	0.005	6	0.807199	Active Information Storage
1929	0.005	6	0.794676	Active Information Storage
1930	0.005	6	0.805062	Active Information Storage
1931	0.005	6	0.796009	Active Information Storage
1932	0.005	6	0.801013	Active Information Storage
1933	0.005	6	0.795302	Active Information Storage
1934	0.005	6	0.796922	Active Information Storage
1935	0.005	6	0.796791	Active Information Storage
1936	0.005	6	0.792303	Active Information Storage
1937	0.005	6	0.798388	Active Information Storage
1938	0.005	6	0.790916	Active Information Storage
1939	0.005	6	0.786131	Active Information Storage
1940	0.005	6	0.788983	Active Information Storage
1941	0.005	6	0.781668	Active Information Storage
1942	0.005	6	0.783677	Active Information Storage
1943	0.005	6	0.77954	Active Information Storage
1944	0.005	6	0.780128	Active Information Storage
1945	0.005	6	0.783268	Active Information Storage
1946	0.005	6	0.768079	Active Information Storage
1947	0.005	6	0.777206	Active Information Storage
1948	0.005	6	0.762804	Active Information Storage
1949	0.005	6	0.770742	Active Information Storage
1950	0.005	6	0.780481	Active Information Storage
1951	0.005	6	0.778712	Active Information Storage
1952	0.005	6	0.767586	Active Information Storage
1953	0.005	6	0.772356	Active Information Storage
1954	0.005	6	0.774965	Active Information Storage
1955	0.005	6	0.769634	Active Information Storage
1956	0.005	6	0.770861	Active Information Storage
1957	0.005	6	0.775005	Active Information Storage
1958	0.005	6	0.75786	Active Information Storage
1959	0.005	6	0.759615	Active Information Storage
1960	0.005	6	0.764983	Active Information Storage
1961	0.005	6	0.763711	Active Information Storage
1962	0.005	6	0.764149	Active Information Storage
1963	0.005	6	0.762977	Active Information Storage
1964	0.005	6	0.764634	Active Information Storage
1965	0.005	6	0.759871	Active Information Storage
1966	0.005	6	0.76183	Active Information Storage
1967	0.005	6	0.763209	Active Information Storage
1968	0.005	6	0.751311	Active Information Storage
1969	0.005	6	0.759982	Active Information Storage
1970	0.005	6	0.754064	Active Information Storage
1971	0.005	6	0.752404	Active Information Storage
1972	0.005	6	0.750423	Active Information Storage
1973	0.005	6	0.74794	Active Information Storage
1974	0.005	6	0.754307	Active Information Storage
1975	0.005	6	0.750499	Active Information Storage
1976	0.005	6	0.749768	Active Information Storage
1977	0.005	6	0.745693	Active Information Storage
1978	0.005	6	0.742012	Active Information Storage
1979	0.005	6	0.744849	Active Information Storage
1980	0.005	6	0.744281	Active Information Storage
1981	0.005	6	0.74691	Active Information Storage
1982	0.005	6	0.744559	Active Information Storage
1983	0.005	6	0.747058	Active Information Storage
1984	0.005	6	0.741039	Active Information Storage
1985	0.005	6	0.744202	Active Information Storage
1986	0.005	6	0.746059	Active Information Storage
1987	0.005	6	0.742437	Active Information Storage
1988	0.005	6	0.738732	Active Information Storage
1989	0.005	6	0.736859	Active Information Storage
1990	0.005	6	0.747883	Active Information Storage
1991	0.005	6	0.73895	Active Information Storage
1992	0.005	6	0.739671	Active Information Storage
1993	0.005	6	0.739181	Active Information Storage
1994	0.005	6	0.735189	Active Information Storage
1995	0.005	6	0.739479	Active Information Storage
1996	0.005	6	0.748806	Active Information Storage
1997	0.005	6	0.746009	Active Information Storage
1998	0.005	6	0.739574	Active Information Storage
1999	0.005	6	0.746059	Active Information Storage
2000	0.005	6	0.736446	Active Information Storage
2001	0.005	6	0.742988	Active Information Storage
2002	0.005	6	0.741093	Active Information Storage
2903	0.01	1	0.615865	Active Information Storage
2904	0.01	1	0.607517	Active Information Storage
2905	0.01	1	0.590598	Active Information Storage
2906	0.01	1	0.580519	Active Information Storage
2907	0.01	1	0.574084	Active Information Storage
2908	0.01	1	0.571584	Active Information Storage
2909	0.01	1	0.570479	Active Information Storage
2910	0.01	1	0.549848	Active Information Storage
2911	0.01	1	0.555313	Active Information Storage
2912	0.01	1	0.55105	Active Information Storage
2913	0.01	1	0.55587	Active Information Storage
2914	0.01	1	0.554245	Active Information Storage
2915	0.01	1	0.547131	Active Information Storage
2916	0.01	1	0.550361	Active Information Storage
2917	0.01	1	0.536433	Active Information Storage
2918	0.01	1	0.541174	Active Information Storage
2919	0.01	1	0.533442	Active Information Storage
2920	0.01	1	0.545313	Active Information Storage
2921	0.01	1	0.537958	Active Information Storage
2922	0.01	1	0.524412	Active Information Storage
2923	0.01	1	0.532953	Active Information Storage
2924	0.01	1	0.52857	Active Information Storage
2925	0.01	1	0.530653	Active Information Storage
2926	0.01	1	0.529099	Active Information Storage
2927	0.01	1	0.532433	Active Information Storage
2928	0.01	1	0.534904	Active Information Storage
2929	0.01	1	0.524782	Active Information Storage
2930	0.01	1	0.53126	Active Information Storage
2931	0.01	1	0.521731	Active Information Storage
2932	0.01	1	0.523564	Active Information Storage
2933	0.01	1	0.525424	Active Information Storage
2934	0.01	1	0.520289	Active Information Storage
2935	0.01	1	0.516198	Active Information Storage
2936	0.01	1	0.527549	Active Information Storage
2937	0.01	1	0.51953	Active Information Storage
2938	0.01	1	0.523284	Active Information Storage
2939	0.01	1	0.516305	Active Information Storage
2940	0.01	1	0.523263	Active Information Storage
2941	0.01	1	0.513125	Active Information Storage
2942	0.01	1	0.52037	Active Information Storage
2943	0.01	1	0.520889	Active Information Storage
2944	0.01	1	0.519074	Active Information Storage
2945	0.01	1	0.518955	Active Information Storage
2946	0.01	1	0.513123	Active Information Storage
2947	0.01	1	0.509843	Active Information Storage
2948	0.01	1	0.510106	Active Information Storage
2949	0.01	1	0.512346	Active Information Storage
2950	0.01	1	0.506956	Active Information Storage
2951	0.01	1	0.525671	Active Information Storage
2952	0.01	1	0.524946	Active Information Storage
2953	0.01	1	0.517102	Active Information Storage
2954	0.01	1	0.51572	Active Information Storage
2955	0.01	1	0.519026	Active Information Storage
2956	0.01	1	0.506437	Active Information Storage
2957	0.01	1	0.510818	Active Information Storage
2958	0.01	1	0.514571	Active Information Storage
2959	0.01	1	0.520139	Active Information Storage
2960	0.01	1	0.522872	Active Information Storage
2961	0.01	1	0.525054	Active Information Storage
2962	0.01	1	0.519098	Active Information Storage
2963	0.01	1	0.512623	Active Information Storage
2964	0.01	1	0.516554	Active Information Storage
2965	0.01	1	0.517837	Active Information Storage
2966	0.01	1	0.514202	Active Information Storage
2967	0.01	1	0.512007	Active Information Storage
2968	0.01	1	0.519772	Active Information Storage
2969	0.01	1	0.517563	Active Information Storage
2970	0.01	1	0.520053	Active Information Storage
2971	0.01	1	0.516051	Active Information Storage
2972	0.01	1	0.505184	Active Information Storage
2973	0.01	1	0.518782	Active Information Storage
2974	0.01	1	0.511233	Active Information Storage
2975	0.01	1	0.522694	Active Information Storage
2976	0.01	1	0.503662	Active Information Storage
2977	0.01	1	0.517823	Active Information Storage
2978	0.01	1	0.520018	Active Information Storage
2979	0.01	1	0.522464	Active Information Storage
2980	0.01	1	0.518086	Active Information Storage
2981	0.01	1	0.510642	Active Information Storage
2982	0.01	1	0.517197	Active Information Storage
2983	0.01	1	0.512552	Active Information Storage
2984	0.01	1	0.511006	Active Information Storage
2985	0.01	1	0.520363	Active Information Storage
2986	0.01	1	0.511025	Active Information Storage
2987	0.01	1	0.508448	Active Information Storage
2988	0.01	1	0.521819	Active Information Storage
2989	0.01	1	0.526625	Active Information Storage
2990	0.01	1	0.515834	Active Information Storage
2991	0.01	1	0.506194	Active Information Storage
2992	0.01	1	0.515272	Active Information Storage
2993	0.01	1	0.516036	Active Information Storage
2994	0.01	1	0.510221	Active Information Storage
2995	0.01	1	0.513224	Active Information Storage
2996	0.01	1	0.513513	Active Information Storage
2997	0.01	1	0.510823	Active Information Storage
2998	0.01	1	0.504978	Active Information Storage
2999	0.01	1	0.510932	Active Information Storage
3000	0.01	1	0.520866	Active Information Storage
3001	0.01	1	0.510752	Active Information Storage
3002	0.01	1	0.52011	Active Information Storage
3403	0.01	6	0.75853	Active Information Storage
3404	0.01	6	0.776879	Active Information Storage
3405	0.01	6	0.773665	Active Information Storage
3406	0.01	6	0.772434	Active Information Storage
3407	0.01	6	0.774194	Active Information Storage
3408	0.01	6	0.779566	Active Information Storage
3409	0.01	6	0.780497	Active Information Storage
3410	0.01	6	0.763429	Active Information Storage
3411	0.01	6	0.760071	Active Information Storage
3412	0.01	6	0.767025	Active Information Storage
3413	0.01	6	0.773022	Active Information Storage
3414	0.01	6	0.766373	Active Information Storage
3415	0.01	6	0.760994	Active Information Storage
3416	0.01	6	0.763201	Active Information Storage
3417	0.01	6	0.760198	Active Information Storage
3418	0.01	6	0.756095	Active Information Storage
3419	0.01	6	0.756553	Active Information Storage
3420	0.01	6	0.755696	Active Information Storage
3421	0.01	6	0.749379	Active Information Storage
3422	0.01	6	0.743573	Active Information Storage
3423	0.01	6	0.752861	Active Information Storage
3424	0.01	6	0.753145	Active Information Storage
3425	0.01	6	0.751899	Active Information Storage
3426	0.01	6	0.738698	Active Information Storage
3427	0.01	6	0.746845	Active Information Storage
3428	0.01	6	0.753425	Active Information Storage
3429	0.01	6	0.74082	Active Information Storage
3430	0.01	6	0.746963	Active Information Storage
3431	0.01	6	0.73674	Active Information Storage
3432	0.01	6	0.748138	Active Information Storage
3433	0.01	6	0.740671	Active Information Storage
3434	0.01	6	0.73637	Active Information Storage
3435	0.01	6	0.734421	Active Information Storage
3436	0.01	6	0.736751	Active Information Storage
3437	0.01	6	0.738035	Active Information Storage
3438	0.01	6	0.743562	Active Information Storage
3439	0.01	6	0.732245	Active Information Storage
3440	0.01	6	0.738181	Active Information Storage
3441	0.01	6	0.724513	Active Information Storage
3442	0.01	6	0.727953	Active Information Storage
3443	0.01	6	0.736491	Active Information Storage
3444	0.01	6	0.739381	Active Information Storage
3445	0.01	6	0.726803	Active Information Storage
3446	0.01	6	0.732985	Active Information Storage
3447	0.01	6	0.723878	Active Information Storage
3448	0.01	6	0.725097	Active Information Storage
3449	0.01	6	0.727297	Active Information Storage
3450	0.01	6	0.724856	Active Information Storage
3451	0.01	6	0.735453	Active Information Storage
3452	0.01	6	0.732201	Active Information Storage
3453	0.01	6	0.734746	Active Information Storage
3454	0.01	6	0.724824	Active Information Storage
3455	0.01	6	0.728478	Active Information Storage
3456	0.01	6	0.721758	Active Information Storage
3457	0.01	6	0.722722	Active Information Storage
3458	0.01	6	0.725868	Active Information Storage
3459	0.01	6	0.73217	Active Information Storage
3460	0.01	6	0.730259	Active Information Storage
3461	0.01	6	0.727851	Active Information Storage
3462	0.01	6	0.727186	Active Information Storage
3463	0.01	6	0.726259	Active Information Storage
3464	0.01	6	0.725285	Active Information Storage
3465	0.01	6	0.725427	Active Information Storage
3466	0.01	6	0.722139	Active Information Storage
3467	0.01	6	0.719315	Active Information Storage
3468	0.01	6	0.726604	Active Information Storage
3469	0.01	6	0.725138	Active Information Storage
3470	0.01	6	0.722949	Active Information Storage
3471	0.01	6	0.720326	Active Information Storage
3472	0.01	6	0.719968	Active Information Storage
3473	0.01	6	0.723093	Active Information Storage
3474	0.01	6	0.717948	Active Information Storage
3475	0.01	6	0.717901	Active Information Storage
3476	0.01	6	0.71003	Active Information Storage
3477	0.01	6	0.716019	Active Information Storage
3478	0.01	6	0.720558	Active Information Storage
3479	0.01	6	0.716639	Active Information Storage
3480	0.01	6	0.720617	Active Information Storage
3481	0.01	6	0.706857	Active Information Storage
3482	0.01	6	0.717202	Active Information Storage
3483	0.01	6	0.710561	Active Information Storage
3484	0.01	6	0.707754	Active Information Storage
3485	0.01	6	0.715095	Active Information Storage
3486	0.01	6	0.711199	Active Information Storage
3487	0.01	6	0.709937	Active Information Storage
3488	0.01	6	0.717	Active Information Storage
3489	0.01	6	0.713391	Active Information Storage
3490	0.01	6	0.715502	Active Information Storage
3491	0.01	6	0.703917	Active Information Storage
3492	0.01	6	0.710157	Active Information Storage
3493	0.01	6	0.715065	Active Information Storage
3494	0.01	6	0.709334	Active Information Storage
3495	0.01	6	0.709142	Active Information Storage
3496	0.01	6	0.711333	Active Information Storage
3497	0.01	6	0.708297	Active Information Storage
3498	0.01	6	0.711368	Active Information Storage
3499	0.01	6	0.707184	Active Information Storage
3500	0.01	6	0.715296	Active Information Storage
3501	0.01	6	0.710208	Active Information Storage
3502	0.01	6	0.709108	Active Information Storage
4403	0.02	1	0.665332	Active Information Storage
4404	0.02	1	0.664771	Active Information Storage
4405	0.02	1	0.628154	Active Information Storage
4406	0.02	1	0.6401	Active Information Storage
4407	0.02	1	0.618515	Active Information Storage
4408	0.02	1	0.615402	Active Information Storage
4409	0.02	1	0.613404	Active Information Storage
4410	0.02	1	0.599241	Active Information Storage
4411	0.02	1	0.598917	Active Information Storage
4412	0.02	1	0.605544	Active Information Storage
4413	0.02	1	0.589979	Active Information Storage
4414	0.02	1	0.591369	Active Information Storage
4415	0.02	1	0.594461	Active Information Storage
4416	0.02	1	0.584961	Active Information Storage
4417	0.02	1	0.590581	Active Information Storage
4418	0.02	1	0.5924	Active Information Storage
4419	0.02	1	0.583308	Active Information Storage
4420	0.02	1	0.585407	Active Information Storage
4421	0.02	1	0.584076	Active Information Storage
4422	0.02	1	0.56943	Active Information Storage
4423	0.02	1	0.568836	Active Information Storage
4424	0.02	1	0.572843	Active Information Storage
4425	0.02	1	0.565867	Active Information Storage
4426	0.02	1	0.574035	Active Information Storage
4427	0.02	1	0.570089	Active Information Storage
4428	0.02	1	0.582369	Active Information Storage
4429	0.02	1	0.572616	Active Information Storage
4430	0.02	1	0.577092	Active Information Storage
4431	0.02	1	0.580979	Active Information Storage
4432	0.02	1	0.584816	Active Information Storage
4433	0.02	1	0.577353	Active Information Storage
4434	0.02	1	0.569449	Active Information Storage
4435	0.02	1	0.562076	Active Information Storage
4436	0.02	1	0.575867	Active Information Storage
4437	0.02	1	0.575083	Active Information Storage
4438	0.02	1	0.565477	Active Information Storage
4439	0.02	1	0.567587	Active Information Storage
4440	0.02	1	0.563398	Active Information Storage
4441	0.02	1	0.561999	Active Information Storage
4442	0.02	1	0.570877	Active Information Storage
4443	0.02	1	0.575832	Active Information Storage
4444	0.02	1	0.565743	Active Information Storage
4445	0.02	1	0.566057	Active Information Storage
4446	0.02	1	0.563614	Active Information Storage
4447	0.02	1	0.563619	Active Information Storage
4448	0.02	1	0.575729	Active Information Storage
4449	0.02	1	0.559487	Active Information Storage
4450	0.02	1	0.56791	Active Information Storage
4451	0.02	1	0.563552	Active Information Storage
4452	0.02	1	0.563508	Active Information Storage
4453	0.02	1	0.568836	Active Information Storage
4454	0.02	1	0.566649	Active Information Storage
4455	0.02	1	0.561819	Active Information Storage
4456	0.02	1	0.566028	Active Information Storage
4457	0.02	1	0.565957	Active Information Storage
4458	0.02	1	0.56793	Active Information Storage
4459	0.02	1	0.569213	Active Information Storage
4460	0.02	1	0.57557	Active Information Storage
4461	0.02	1	0.559079	Active Information Storage
4462	0.02	1	0.562857	Active Information Storage
4463	0.02	1	0.573575	Active Information Storage
4464	0.02	1	0.567758	Active Information Storage
4465	0.02	1	0.566871	Active Information Storage
4466	0.02	1	0.551085	Active Information Storage
4467	0.02	1	0.563726	Active Information Storage
4468	0.02	1	0.56036	Active Information Storage
4469	0.02	1	0.56681	Active Information Storage
4470	0.02	1	0.569169	Active Information Storage
4471	0.02	1	0.551256	Active Information Storage
4472	0.02	1	0.555193	Active Information Storage
4473	0.02	1	0.559565	Active Information Storage
4474	0.02	1	0.55412	Active Information Storage
4475	0.02	1	0.567995	Active Information Storage
4476	0.02	1	0.560187	Active Information Storage
4477	0.02	1	0.553896	Active Information Storage
4478	0.02	1	0.566578	Active Information Storage
4479	0.02	1	0.554887	Active Information Storage
4480	0.02	1	0.563828	Active Information Storage
4481	0.02	1	0.561924	Active Information Storage
4482	0.02	1	0.556005	Active Information Storage
4483	0.02	1	0.559012	Active Information Storage
4484	0.02	1	0.557595	Active Information Storage
4485	0.02	1	0.553242	Active Information Storage
4486	0.02	1	0.552553	Active Information Storage
4487	0.02	1	0.561788	Active Information Storage
4488	0.02	1	0.559813	Active Information Storage
4489	0.02	1	0.559136	Active Information Storage
4490	0.02	1	0.553976	Active Information Storage
4491	0.02	1	0.560312	Active Information Storage
4492	0.02	1	0.559824	Active Information Storage
4493	0.02	1	0.552457	Active Information Storage
4494	0.02	1	0.556944	Active Information Storage
4495	0.02	1	0.558778	Active Information Storage
4496	0.02	1	0.563018	Active Information Storage
4497	0.02	1	0.552114	Active Information Storage
4498	0.02	1	0.556357	Active Information Storage
4499	0.02	1	0.547679	Active Information Storage
4500	0.02	1	0.556585	Active Information Storage
4501	0.02	1	0.555052	Active Information Storage
4502	0.02	1	0.549845	Active Information Storage
4903	0.02	6	0.715957	Active Information Storage
4904	0.02	6	0.732628	Active Information Storage
4905	0.02	6	0.743871	Active Information Storage
4906	0.02	6	0.747145	Active Information Storage
4907	0.02	6	0.751166	Active Information Storage
4908	0.02	6	0.747123	Active Information Storage
4909	0.02	6	0.748241	Active Information Storage
4910	0.02	6	0.735473	Active Information Storage
4911	0.02	6	0.733587	Active Information Storage
4912	0.02	6	0.745304	Active Information Storage
4913	0.02	6	0.73999	Active Information Storage
4914	0.02	6	0.728921	Active Information Storage
4915	0.02	6	0.736203	Active Information Storage
4916	0.02	6	0.737603	Active Information Storage
4917	0.02	6	0.732996	Active Information Storage
4918	0.02	6	0.728709	Active Information Storage
4919	0.02	6	0.725023	Active Information Storage
4920	0.02	6	0.729348	Active Information Storage
4921	0.02	6	0.724262	Active Information Storage
4922	0.02	6	0.718261	Active Information Storage
4923	0.02	6	0.72244	Active Information Storage
4924	0.02	6	0.723835	Active Information Storage
4925	0.02	6	0.716576	Active Information Storage
4926	0.02	6	0.714434	Active Information Storage
4927	0.02	6	0.708531	Active Information Storage
4928	0.02	6	0.724336	Active Information Storage
4929	0.02	6	0.713667	Active Information Storage
4930	0.02	6	0.71436	Active Information Storage
4931	0.02	6	0.710628	Active Information Storage
4932	0.02	6	0.71413	Active Information Storage
4933	0.02	6	0.711223	Active Information Storage
4934	0.02	6	0.700294	Active Information Storage
4935	0.02	6	0.698909	Active Information Storage
4936	0.02	6	0.715971	Active Information Storage
4937	0.02	6	0.708495	Active Information Storage
4938	0.02	6	0.712679	Active Information Storage
4939	0.02	6	0.704081	Active Information Storage
4940	0.02	6	0.704094	Active Information Storage
4941	0.02	6	0.701923	Active Information Storage
4942	0.02	6	0.703993	Active Information Storage
4943	0.02	6	0.703969	Active Information Storage
4944	0.02	6	0.701399	Active Information Storage
4945	0.02	6	0.698811	Active Information Storage
4946	0.02	6	0.692708	Active Information Storage
4947	0.02	6	0.695193	Active Information Storage
4948	0.02	6	0.70139	Active Information Storage
4949	0.02	6	0.688238	Active Information Storage
4950	0.02	6	0.691219	Active Information Storage
4951	0.02	6	0.694697	Active Information Storage
4952	0.02	6	0.689564	Active Information Storage
4953	0.02	6	0.693179	Active Information Storage
4954	0.02	6	0.691013	Active Information Storage
4955	0.02	6	0.689745	Active Information Storage
4956	0.02	6	0.68783	Active Information Storage
4957	0.02	6	0.690311	Active Information Storage
4958	0.02	6	0.695666	Active Information Storage
4959	0.02	6	0.689176	Active Information Storage
4960	0.02	6	0.694931	Active Information Storage
4961	0.02	6	0.683536	Active Information Storage
4962	0.02	6	0.684229	Active Information Storage
4963	0.02	6	0.695951	Active Information Storage
4964	0.02	6	0.689423	Active Information Storage
4965	0.02	6	0.687084	Active Information Storage
4966	0.02	6	0.68219	Active Information Storage
4967	0.02	6	0.681297	Active Information Storage
4968	0.02	6	0.682765	Active Information Storage
4969	0.02	6	0.679937	Active Information Storage
4970	0.02	6	0.690109	Active Information Storage
4971	0.02	6	0.676979	Active Information Storage
4972	0.02	6	0.682404	Active Information Storage
4973	0.02	6	0.682725	Active Information Storage
4974	0.02	6	0.675635	Active Information Storage
4975	0.02	6	0.683879	Active Information Storage
4976	0.02	6	0.680984	Active Information Storage
4977	0.02	6	0.671141	Active Information Storage
4978	0.02	6	0.676531	Active Information Storage
4979	0.02	6	0.670176	Active Information Storage
4980	0.02	6	0.672944	Active Information Storage
4981	0.02	6	0.672501	Active Information Storage
4982	0.02	6	0.667598	Active Information Storage
4983	0.02	6	0.676958	Active Information Storage
4984	0.02	6	0.67194	Active Information Storage
4985	0.02	6	0.667649	Active Information Storage
4986	0.02	6	0.671069	Active Information Storage
4987	0.02	6	0.670008	Active Information Storage
4988	0.02	6	0.66911	Active Information Storage
4989	0.02	6	0.672967	Active Information Storage
4990	0.02	6	0.671571	Active Information Storage
4991	0.02	6	0.673957	Active Information Storage
4992	0.02	6	0.672389	Active Information Storage
4993	0.02	6	0.663777	Active Information Storage
4994	0.02	6	0.666807	Active Information Storage
4995	0.02	6	0.659933	Active Information Storage
4996	0.02	6	0.668977	Active Information Storage
4997	0.02	6	0.655766	Active Information Storage
4998	0.02	6	0.663858	Active Information Storage
4999	0.02	6	0.664716	Active Information Storage
5000	0.02	6	0.66805	Active Information Storage
5001	0.02	6	0.662229	Active Information Storage
5002	0.02	6	0.666666	Active Information Storage
5903	0.03	1	0.604927	Active Information Storage
5904	0.03	1	0.562611	Active Information Storage
5905	0.03	1	0.559517	Active Information Storage
5906	0.03	1	0.543504	Active Information Storage
5907	0.03	1	0.520743	Active Information Storage
5908	0.03	1	0.519025	Active Information Storage
5909	0.03	1	0.499931	Active Information Storage
5910	0.03	1	0.489847	Active Information Storage
5911	0.03	1	0.47959	Active Information Storage
5912	0.03	1	0.478926	Active Information Storage
5913	0.03	1	0.46839	Active Information Storage
5914	0.03	1	0.45608	Active Information Storage
5915	0.03	1	0.444374	Active Information Storage
5916	0.03	1	0.439963	Active Information Storage
5917	0.03	1	0.446152	Active Information Storage
5918	0.03	1	0.441294	Active Information Storage
5919	0.03	1	0.420034	Active Information Storage
5920	0.03	1	0.430152	Active Information Storage
5921	0.03	1	0.42515	Active Information Storage
5922	0.03	1	0.43041	Active Information Storage
5923	0.03	1	0.417713	Active Information Storage
5924	0.03	1	0.405865	Active Information Storage
5925	0.03	1	0.41915	Active Information Storage
5926	0.03	1	0.416779	Active Information Storage
5927	0.03	1	0.415551	Active Information Storage
5928	0.03	1	0.401838	Active Information Storage
5929	0.03	1	0.409606	Active Information Storage
5930	0.03	1	0.412603	Active Information Storage
5931	0.03	1	0.40516	Active Information Storage
5932	0.03	1	0.401223	Active Information Storage
5933	0.03	1	0.395779	Active Information Storage
5934	0.03	1	0.404549	Active Information Storage
5935	0.03	1	0.402162	Active Information Storage
5936	0.03	1	0.407772	Active Information Storage
5937	0.03	1	0.398151	Active Information Storage
5938	0.03	1	0.400931	Active Information Storage
5939	0.03	1	0.39388	Active Information Storage
5940	0.03	1	0.390516	Active Information Storage
5941	0.03	1	0.381977	Active Information Storage
5942	0.03	1	0.389021	Active Information Storage
5943	0.03	1	0.396044	Active Information Storage
5944	0.03	1	0.392099	Active Information Storage
5945	0.03	1	0.387926	Active Information Storage
5946	0.03	1	0.386723	Active Information Storage
5947	0.03	1	0.385116	Active Information Storage
5948	0.03	1	0.377693	Active Information Storage
5949	0.03	1	0.389274	Active Information Storage
5950	0.03	1	0.396658	Active Information Storage
5951	0.03	1	0.387772	Active Information Storage
5952	0.03	1	0.374409	Active Information Storage
5953	0.03	1	0.39049	Active Information Storage
5954	0.03	1	0.391597	Active Information Storage
5955	0.03	1	0.391194	Active Information Storage
5956	0.03	1	0.392005	Active Information Storage
5957	0.03	1	0.392259	Active Information Storage
5958	0.03	1	0.390143	Active Information Storage
5959	0.03	1	0.387995	Active Information Storage
5960	0.03	1	0.384758	Active Information Storage
5961	0.03	1	0.390965	Active Information Storage
5962	0.03	1	0.372672	Active Information Storage
5963	0.03	1	0.378953	Active Information Storage
5964	0.03	1	0.380286	Active Information Storage
5965	0.03	1	0.38689	Active Information Storage
5966	0.03	1	0.384905	Active Information Storage
5967	0.03	1	0.392309	Active Information Storage
5968	0.03	1	0.386633	Active Information Storage
5969	0.03	1	0.384844	Active Information Storage
5970	0.03	1	0.382641	Active Information Storage
5971	0.03	1	0.382408	Active Information Storage
5972	0.03	1	0.38246	Active Information Storage
5973	0.03	1	0.377569	Active Information Storage
5974	0.03	1	0.376164	Active Information Storage
5975	0.03	1	0.364177	Active Information Storage
5976	0.03	1	0.383538	Active Information Storage
5977	0.03	1	0.386113	Active Information Storage
5978	0.03	1	0.38657	Active Information Storage
5979	0.03	1	0.368067	Active Information Storage
5980	0.03	1	0.388261	Active Information Storage
5981	0.03	1	0.385702	Active Information Storage
5982	0.03	1	0.383314	Active Information Storage
5983	0.03	1	0.38059	Active Information Storage
5984	0.03	1	0.384441	Active Information Storage
5985	0.03	1	0.385239	Active Information Storage
5986	0.03	1	0.380159	Active Information Storage
5987	0.03	1	0.377808	Active Information Storage
5988	0.03	1	0.38453	Active Information Storage
5989	0.03	1	0.380827	Active Information Storage
5990	0.03	1	0.377222	Active Information Storage
5991	0.03	1	0.388608	Active Information Storage
5992	0.03	1	0.372478	Active Information Storage
5993	0.03	1	0.377966	Active Information Storage
5994	0.03	1	0.381365	Active Information Storage
5995	0.03	1	0.37434	Active Information Storage
5996	0.03	1	0.36998	Active Information Storage
5997	0.03	1	0.387643	Active Information Storage
5998	0.03	1	0.387589	Active Information Storage
5999	0.03	1	0.390473	Active Information Storage
6000	0.03	1	0.385392	Active Information Storage
6001	0.03	1	0.379631	Active Information Storage
6002	0.03	1	0.385239	Active Information Storage
6403	0.03	6	0.657659	Active Information Storage
6404	0.03	6	0.630609	Active Information Storage
6405	0.03	6	0.629451	Active Information Storage
6406	0.03	6	0.612798	Active Information Storage
6407	0.03	6	0.606425	Active Information Storage
6408	0.03	6	0.59877	Active Information Storage
6409	0.03	6	0.576667	Active Information Storage
6410	0.03	6	0.570059	Active Information Storage
6411	0.03	6	0.560781	Active Information Storage
6412	0.03	6	0.548431	Active Information Storage
6413	0.03	6	0.546916	Active Information Storage
6414	0.03	6	0.538879	Active Information Storage
6415	0.03	6	0.528865	Active Information Storage
6416	0.03	6	0.518789	Active Information Storage
6417	0.03	6	0.517624	Active Information Storage
6418	0.03	6	0.51297	Active Information Storage
6419	0.03	6	0.506196	Active Information Storage
6420	0.03	6	0.499569	Active Information Storage
6421	0.03	6	0.497142	Active Information Storage
6422	0.03	6	0.505995	Active Information Storage
6423	0.03	6	0.49715	Active Information Storage
6424	0.03	6	0.48765	Active Information Storage
6425	0.03	6	0.480854	Active Information Storage
6426	0.03	6	0.480537	Active Information Storage
6427	0.03	6	0.480183	Active Information Storage
6428	0.03	6	0.470746	Active Information Storage
6429	0.03	6	0.474003	Active Information Storage
6430	0.03	6	0.466266	Active Information Storage
6431	0.03	6	0.468117	Active Information Storage
6432	0.03	6	0.46884	Active Information Storage
6433	0.03	6	0.459379	Active Information Storage
6434	0.03	6	0.465594	Active Information Storage
6435	0.03	6	0.45877	Active Information Storage
6436	0.03	6	0.469295	Active Information Storage
6437	0.03	6	0.461021	Active Information Storage
6438	0.03	6	0.465182	Active Information Storage
6439	0.03	6	0.462378	Active Information Storage
6440	0.03	6	0.458774	Active Information Storage
6441	0.03	6	0.449392	Active Information Storage
6442	0.03	6	0.453106	Active Information Storage
6443	0.03	6	0.448746	Active Information Storage
6444	0.03	6	0.450292	Active Information Storage
6445	0.03	6	0.446302	Active Information Storage
6446	0.03	6	0.443196	Active Information Storage
6447	0.03	6	0.451095	Active Information Storage
6448	0.03	6	0.447128	Active Information Storage
6449	0.03	6	0.452443	Active Information Storage
6450	0.03	6	0.452901	Active Information Storage
6451	0.03	6	0.447571	Active Information Storage
6452	0.03	6	0.44477	Active Information Storage
6453	0.03	6	0.448716	Active Information Storage
6454	0.03	6	0.443636	Active Information Storage
6455	0.03	6	0.445858	Active Information Storage
6456	0.03	6	0.448562	Active Information Storage
6457	0.03	6	0.452149	Active Information Storage
6458	0.03	6	0.453696	Active Information Storage
6459	0.03	6	0.450262	Active Information Storage
6460	0.03	6	0.443421	Active Information Storage
6461	0.03	6	0.446589	Active Information Storage
6462	0.03	6	0.439302	Active Information Storage
6463	0.03	6	0.440908	Active Information Storage
6464	0.03	6	0.441572	Active Information Storage
6465	0.03	6	0.446279	Active Information Storage
6466	0.03	6	0.444173	Active Information Storage
6467	0.03	6	0.446118	Active Information Storage
6468	0.03	6	0.448798	Active Information Storage
6469	0.03	6	0.43881	Active Information Storage
6470	0.03	6	0.438295	Active Information Storage
6471	0.03	6	0.434328	Active Information Storage
6472	0.03	6	0.442861	Active Information Storage
6473	0.03	6	0.441711	Active Information Storage
6474	0.03	6	0.434114	Active Information Storage
6475	0.03	6	0.437328	Active Information Storage
6476	0.03	6	0.437831	Active Information Storage
6477	0.03	6	0.43941	Active Information Storage
6478	0.03	6	0.438864	Active Information Storage
6479	0.03	6	0.433754	Active Information Storage
6480	0.03	6	0.441864	Active Information Storage
6481	0.03	6	0.436251	Active Information Storage
6482	0.03	6	0.43741	Active Information Storage
6483	0.03	6	0.436394	Active Information Storage
6484	0.03	6	0.440692	Active Information Storage
6485	0.03	6	0.435997	Active Information Storage
6486	0.03	6	0.431963	Active Information Storage
6487	0.03	6	0.434932	Active Information Storage
6488	0.03	6	0.435636	Active Information Storage
6489	0.03	6	0.431608	Active Information Storage
6490	0.03	6	0.432191	Active Information Storage
6491	0.03	6	0.436383	Active Information Storage
6492	0.03	6	0.428473	Active Information Storage
6493	0.03	6	0.43074	Active Information Storage
6494	0.03	6	0.434681	Active Information Storage
6495	0.03	6	0.427295	Active Information Storage
6496	0.03	6	0.434664	Active Information Storage
6497	0.03	6	0.434353	Active Information Storage
6498	0.03	6	0.440391	Active Information Storage
6499	0.03	6	0.436941	Active Information Storage
6500	0.03	6	0.436787	Active Information Storage
6501	0.03	6	0.437135	Active Information Storage
6502	0.03	6	0.435976	Active Information Storage
7403	0.04	1	0.56936	Active Information Storage
7404	0.04	1	0.515698	Active Information Storage
7405	0.04	1	0.481278	Active Information Storage
7406	0.04	1	0.448699	Active Information Storage
7407	0.04	1	0.428831	Active Information Storage
7408	0.04	1	0.397358	Active Information Storage
7409	0.04	1	0.385035	Active Information Storage
7410	0.04	1	0.378479	Active Information Storage
7411	0.04	1	0.34987	Active Information Storage
7412	0.04	1	0.350898	Active Information Storage
7413	0.04	1	0.342242	Active Information Storage
7414	0.04	1	0.335149	Active Information Storage
7415	0.04	1	0.335291	Active Information Storage
7416	0.04	1	0.32458	Active Information Storage
7417	0.04	1	0.32282	Active Information Storage
7418	0.04	1	0.323575	Active Information Storage
7419	0.04	1	0.309974	Active Information Storage
7420	0.04	1	0.312153	Active Information Storage
7421	0.04	1	0.314669	Active Information Storage
7422	0.04	1	0.303881	Active Information Storage
7423	0.04	1	0.308494	Active Information Storage
7424	0.04	1	0.301359	Active Information Storage
7425	0.04	1	0.314823	Active Information Storage
7426	0.04	1	0.307963	Active Information Storage
7427	0.04	1	0.302538	Active Information Storage
7428	0.04	1	0.295225	Active Information Storage
7429	0.04	1	0.295233	Active Information Storage
7430	0.04	1	0.306994	Active Information Storage
7431	0.04	1	0.298545	Active Information Storage
7432	0.04	1	0.293366	Active Information Storage
7433	0.04	1	0.295972	Active Information Storage
7434	0.04	1	0.294334	Active Information Storage
7435	0.04	1	0.297982	Active Information Storage
7436	0.04	1	0.291254	Active Information Storage
7437	0.04	1	0.295537	Active Information Storage
7438	0.04	1	0.296604	Active Information Storage
7439	0.04	1	0.296384	Active Information Storage
7440	0.04	1	0.291	Active Information Storage
7441	0.04	1	0.289781	Active Information Storage
7442	0.04	1	0.287645	Active Information Storage
7443	0.04	1	0.287492	Active Information Storage
7444	0.04	1	0.290208	Active Information Storage
7445	0.04	1	0.286352	Active Information Storage
7446	0.04	1	0.281078	Active Information Storage
7447	0.04	1	0.288124	Active Information Storage
7448	0.04	1	0.286106	Active Information Storage
7449	0.04	1	0.29133	Active Information Storage
7450	0.04	1	0.284374	Active Information Storage
7451	0.04	1	0.291725	Active Information Storage
7452	0.04	1	0.290601	Active Information Storage
7453	0.04	1	0.284005	Active Information Storage
7454	0.04	1	0.280882	Active Information Storage
7455	0.04	1	0.287382	Active Information Storage
7456	0.04	1	0.279868	Active Information Storage
7457	0.04	1	0.281414	Active Information Storage
7458	0.04	1	0.283314	Active Information Storage
7459	0.04	1	0.27304	Active Information Storage
7460	0.04	1	0.27753	Active Information Storage
7461	0.04	1	0.277909	Active Information Storage
7462	0.04	1	0.267093	Active Information Storage
7463	0.04	1	0.282997	Active Information Storage
7464	0.04	1	0.27939	Active Information Storage
7465	0.04	1	0.278703	Active Information Storage
7466	0.04	1	0.278651	Active Information Storage
7467	0.04	1	0.271221	Active Information Storage
7468	0.04	1	0.278455	Active Information Storage
7469	0.04	1	0.276948	Active Information Storage
7470	0.04	1	0.282835	Active Information Storage
7471	0.04	1	0.281541	Active Information Storage
7472	0.04	1	0.281556	Active Information Storage
7473	0.04	1	0.280849	Active Information Storage
7474	0.04	1	0.273923	Active Information Storage
7475	0.04	1	0.277895	Active Information Storage
7476	0.04	1	0.272896	Active Information Storage
7477	0.04	1	0.280286	Active Information Storage
7478	0.04	1	0.276848	Active Information Storage
7479	0.04	1	0.277069	Active Information Storage
7480	0.04	1	0.283262	Active Information Storage
7481	0.04	1	0.275261	Active Information Storage
7482	0.04	1	0.267457	Active Information Storage
7483	0.04	1	0.276559	Active Information Storage
7484	0.04	1	0.274506	Active Information Storage
7485	0.04	1	0.277411	Active Information Storage
7486	0.04	1	0.279226	Active Information Storage
7487	0.04	1	0.283086	Active Information Storage
7488	0.04	1	0.27705	Active Information Storage
7489	0.04	1	0.27319	Active Information Storage
7490	0.04	1	0.273599	Active Information Storage
7491	0.04	1	0.27739	Active Information Storage
7492	0.04	1	0.278259	Active Information Storage
7493	0.04	1	0.282587	Active Information Storage
7494	0.04	1	0.2733	Active Information Storage
7495	0.04	1	0.277574	Active Information Storage
7496	0.04	1	0.272347	Active Information Storage
7497	0.04	1	0.273413	Active Information Storage
7498	0.04	1	0.280922	Active Information Storage
7499	0.04	1	0.26601	Active Information Storage
7500	0.04	1	0.280986	Active Information Storage
7501	0.04	1	0.26545	Active Information Storage
7502	0.04	1	0.277599	Active Information Storage
7903	0.04	6	0.385974	Active Information Storage
7904	0.04	6	0.415214	Active Information Storage
7905	0.04	6	0.414888	Active Information Storage
7906	0.04	6	0.398129	Active Information Storage
7907	0.04	6	0.392571	Active Information Storage
7908	0.04	6	0.377357	Active Information Storage
7909	0.04	6	0.369384	Active Information Storage
7910	0.04	6	0.357973	Active Information Storage
7911	0.04	6	0.348199	Active Information Storage
7912	0.04	6	0.343871	Active Information Storage
7913	0.04	6	0.342091	Active Information Storage
7914	0.04	6	0.331139	Active Information Storage
7915	0.04	6	0.325297	Active Information Storage
7916	0.04	6	0.323389	Active Information Storage
7917	0.04	6	0.320877	Active Information Storage
7918	0.04	6	0.317388	Active Information Storage
7919	0.04	6	0.309099	Active Information Storage
7920	0.04	6	0.310055	Active Information Storage
7921	0.04	6	0.313228	Active Information Storage
7922	0.04	6	0.308143	Active Information Storage
7923	0.04	6	0.304516	Active Information Storage
7924	0.04	6	0.30406	Active Information Storage
7925	0.04	6	0.305352	Active Information Storage
7926	0.04	6	0.301808	Active Information Storage
7927	0.04	6	0.302087	Active Information Storage
7928	0.04	6	0.296193	Active Information Storage
7929	0.04	6	0.293974	Active Information Storage
7930	0.04	6	0.303439	Active Information Storage
7931	0.04	6	0.296442	Active Information Storage
7932	0.04	6	0.292412	Active Information Storage
7933	0.04	6	0.291116	Active Information Storage
7934	0.04	6	0.292994	Active Information Storage
7935	0.04	6	0.293968	Active Information Storage
7936	0.04	6	0.2918	Active Information Storage
7937	0.04	6	0.288736	Active Information Storage
7938	0.04	6	0.291835	Active Information Storage
7939	0.04	6	0.290562	Active Information Storage
7940	0.04	6	0.287636	Active Information Storage
7941	0.04	6	0.286391	Active Information Storage
7942	0.04	6	0.28268	Active Information Storage
7943	0.04	6	0.28254	Active Information Storage
7944	0.04	6	0.282927	Active Information Storage
7945	0.04	6	0.283021	Active Information Storage
7946	0.04	6	0.28239	Active Information Storage
7947	0.04	6	0.28375	Active Information Storage
7948	0.04	6	0.279574	Active Information Storage
7949	0.04	6	0.285837	Active Information Storage
7950	0.04	6	0.281158	Active Information Storage
7951	0.04	6	0.28112	Active Information Storage
7952	0.04	6	0.284526	Active Information Storage
7953	0.04	6	0.282309	Active Information Storage
7954	0.04	6	0.279634	Active Information Storage
7955	0.04	6	0.281521	Active Information Storage
7956	0.04	6	0.274037	Active Information Storage
7957	0.04	6	0.276717	Active Information Storage
7958	0.04	6	0.275326	Active Information Storage
7959	0.04	6	0.27558	Active Information Storage
7960	0.04	6	0.276418	Active Information Storage
7961	0.04	6	0.274524	Active Information Storage
7962	0.04	6	0.27345	Active Information Storage
7963	0.04	6	0.271647	Active Information Storage
7964	0.04	6	0.276797	Active Information Storage
7965	0.04	6	0.27625	Active Information Storage
7966	0.04	6	0.268657	Active Information Storage
7967	0.04	6	0.268457	Active Information Storage
7968	0.04	6	0.269197	Active Information Storage
7969	0.04	6	0.267953	Active Information Storage
7970	0.04	6	0.276478	Active Information Storage
7971	0.04	6	0.268983	Active Information Storage
7972	0.04	6	0.272711	Active Information Storage
7973	0.04	6	0.272942	Active Information Storage
7974	0.04	6	0.267214	Active Information Storage
7975	0.04	6	0.270309	Active Information Storage
7976	0.04	6	0.268722	Active Information Storage
7977	0.04	6	0.271607	Active Information Storage
7978	0.04	6	0.267001	Active Information Storage
7979	0.04	6	0.268703	Active Information Storage
7980	0.04	6	0.269185	Active Information Storage
7981	0.04	6	0.265751	Active Information Storage
7982	0.04	6	0.267287	Active Information Storage
7983	0.04	6	0.266757	Active Information Storage
7984	0.04	6	0.267018	Active Information Storage
7985	0.04	6	0.269646	Active Information Storage
7986	0.04	6	0.269496	Active Information Storage
7987	0.04	6	0.273313	Active Information Storage
7988	0.04	6	0.26873	Active Information Storage
7989	0.04	6	0.269141	Active Information Storage
7990	0.04	6	0.266311	Active Information Storage
7991	0.04	6	0.267153	Active Information Storage
7992	0.04	6	0.26779	Active Information Storage
7993	0.04	6	0.269296	Active Information Storage
7994	0.04	6	0.269141	Active Information Storage
7995	0.04	6	0.270582	Active Information Storage
7996	0.04	6	0.268418	Active Information Storage
7997	0.04	6	0.265476	Active Information Storage
7998	0.04	6	0.271455	Active Information Storage
7999	0.04	6	0.258847	Active Information Storage
8000	0.04	6	0.265806	Active Information Storage
8001	0.04	6	0.262007	Active Information Storage
8002	0.04	6	0.266792	Active Information Storage
8903	0.042	1	0.450518	Active Information Storage
8904	0.042	1	0.547666	Active Information Storage
8905	0.042	1	0.583478	Active Information Storage
8906	0.042	1	0.592031	Active Information Storage
8907	0.042	1	0.587694	Active Information Storage
8908	0.042	1	0.599376	Active Information Storage
8909	0.042	1	0.501842	Active Information Storage
8910	0.042	1	0.544994	Active Information Storage
8911	0.042	1	0.493833	Active Information Storage
8912	0.042	1	0.580859	Active Information Storage
8913	0.042	1	0.586292	Active Information Storage
8914	0.042	1	0.59456	Active Information Storage
8915	0.042	1	0.559328	Active Information Storage
8916	0.042	1	0.513723	Active Information Storage
8917	0.042	1	0.47393	Active Information Storage
8918	0.042	1	0.591446	Active Information Storage
8919	0.042	1	0.59359	Active Information Storage
8920	0.042	1	0.561926	Active Information Storage
8921	0.042	1	0.539688	Active Information Storage
8922	0.042	1	0.550258	Active Information Storage
8923	0.042	1	0.593751	Active Information Storage
8924	0.042	1	0.497344	Active Information Storage
8925	0.042	1	0.498441	Active Information Storage
8926	0.042	1	0.590041	Active Information Storage
8927	0.042	1	0.542868	Active Information Storage
8928	0.042	1	0.544783	Active Information Storage
8929	0.042	1	0.542051	Active Information Storage
8930	0.042	1	0.573419	Active Information Storage
8931	0.042	1	0.500204	Active Information Storage
8932	0.042	1	0.501456	Active Information Storage
8933	0.042	1	0.51237	Active Information Storage
8934	0.042	1	0.575063	Active Information Storage
8935	0.042	1	0.589168	Active Information Storage
8936	0.042	1	0.485663	Active Information Storage
8937	0.042	1	0.473052	Active Information Storage
8938	0.042	1	0.570338	Active Information Storage
8939	0.042	1	0.589367	Active Information Storage
8940	0.042	1	0.573346	Active Information Storage
8941	0.042	1	0.60046	Active Information Storage
8942	0.042	1	0.564801	Active Information Storage
8943	0.042	1	0.552431	Active Information Storage
8944	0.042	1	0.569659	Active Information Storage
8945	0.042	1	0.465273	Active Information Storage
8946	0.042	1	0.521743	Active Information Storage
8947	0.042	1	0.584589	Active Information Storage
8948	0.042	1	0.50518	Active Information Storage
8949	0.042	1	0.552818	Active Information Storage
8950	0.042	1	0.588365	Active Information Storage
8951	0.042	1	0.496404	Active Information Storage
8952	0.042	1	0.593749	Active Information Storage
8953	0.042	1	0.596469	Active Information Storage
8954	0.042	1	0.580425	Active Information Storage
8955	0.042	1	0.578092	Active Information Storage
8956	0.042	1	0.568749	Active Information Storage
8957	0.042	1	0.589191	Active Information Storage
8958	0.042	1	0.588908	Active Information Storage
8959	0.042	1	0.59469	Active Information Storage
8960	0.042	1	0.517464	Active Information Storage
8961	0.042	1	0.472135	Active Information Storage
8962	0.042	1	0.589288	Active Information Storage
8963	0.042	1	0.538121	Active Information Storage
8964	0.042	1	0.5599	Active Information Storage
8965	0.042	1	0.542635	Active Information Storage
8966	0.042	1	0.54442	Active Information Storage
8967	0.042	1	0.525874	Active Information Storage
8968	0.042	1	0.4886	Active Information Storage
8969	0.042	1	0.566025	Active Information Storage
8970	0.042	1	0.512969	Active Information Storage
8971	0.042	1	0.489678	Active Information Storage
8972	0.042	1	0.472099	Active Information Storage
8973	0.042	1	0.502165	Active Information Storage
8974	0.042	1	0.59278	Active Information Storage
8975	0.042	1	0.5691	Active Information Storage
8976	0.042	1	0.57999	Active Information Storage
8977	0.042	1	0.593222	Active Information Storage
8978	0.042	1	0.531587	Active Information Storage
8979	0.042	1	0.505179	Active Information Storage
8980	0.042	1	0.521986	Active Information Storage
8981	0.042	1	0.58431	Active Information Storage
8982	0.042	1	0.574006	Active Information Storage
8983	0.042	1	0.591987	Active Information Storage
8984	0.042	1	0.578256	Active Information Storage
8985	0.042	1	0.586466	Active Information Storage
8986	0.042	1	0.588328	Active Information Storage
8987	0.042	1	0.531638	Active Information Storage
8988	0.042	1	0.54823	Active Information Storage
8989	0.042	1	0.581924	Active Information Storage
8990	0.042	1	0.586567	Active Information Storage
8991	0.042	1	0.595172	Active Information Storage
8992	0.042	1	0.52531	Active Information Storage
8993	0.042	1	0.583882	Active Information Storage
8994	0.042	1	0.566014	Active Information Storage
8995	0.042	1	0.521452	Active Information Storage
8996	0.042	1	0.582386	Active Information Storage
8997	0.042	1	0.592352	Active Information Storage
8998	0.042	1	0.570807	Active Information Storage
8999	0.042	1	0.585657	Active Information Storage
9000	0.042	1	0.594569	Active Information Storage
9001	0.042	1	0.601002	Active Information Storage
9002	0.042	1	0.58415	Active Information Storage
9403	0.042	6	0.198935	Active Information Storage
9404	0.042	6	0.228473	Active Information Storage
9405	0.042	6	0.240756	Active Information Storage
9406	0.042	6	0.254305	Active Information Storage
9407	0.042	6	0.252765	Active Information Storage
9408	0.042	6	0.255365	Active Information Storage
9409	0.042	6	0.234387	Active Information Storage
9410	0.042	6	0.243644	Active Information Storage
9411	0.042	6	0.238389	Active Information Storage
9412	0.042	6	0.255093	Active Information Storage
9413	0.042	6	0.259754	Active Information Storage
9414	0.042	6	0.256215	Active Information Storage
9415	0.042	6	0.24486	Active Information Storage
9416	0.042	6	0.243838	Active Information Storage
9417	0.042	6	0.228597	Active Information Storage
9418	0.042	6	0.257143	Active Information Storage
9419	0.042	6	0.253562	Active Information Storage
9420	0.042	6	0.251716	Active Information Storage
9421	0.042	6	0.244658	Active Information Storage
9422	0.042	6	0.242912	Active Information Storage
9423	0.042	6	0.255602	Active Information Storage
9424	0.042	6	0.233184	Active Information Storage
9425	0.042	6	0.237926	Active Information Storage
9426	0.042	6	0.253508	Active Information Storage
9427	0.042	6	0.244908	Active Information Storage
9428	0.042	6	0.243921	Active Information Storage
9429	0.042	6	0.239895	Active Information Storage
9430	0.042	6	0.249648	Active Information Storage
9431	0.042	6	0.233769	Active Information Storage
9432	0.042	6	0.235603	Active Information Storage
9433	0.042	6	0.236353	Active Information Storage
9434	0.042	6	0.249033	Active Information Storage
9435	0.042	6	0.256751	Active Information Storage
9436	0.042	6	0.233132	Active Information Storage
9437	0.042	6	0.22714	Active Information Storage
9438	0.042	6	0.249711	Active Information Storage
9439	0.042	6	0.255122	Active Information Storage
9440	0.042	6	0.251874	Active Information Storage
9441	0.042	6	0.259123	Active Information Storage
9442	0.042	6	0.248841	Active Information Storage
9443	0.042	6	0.251219	Active Information Storage
9444	0.042	6	0.250042	Active Information Storage
9445	0.042	6	0.23028	Active Information Storage
9446	0.042	6	0.238368	Active Information Storage
9447	0.042	6	0.256937	Active Information Storage
9448	0.042	6	0.237263	Active Information Storage
9449	0.042	6	0.250349	Active Information Storage
9450	0.042	6	0.252028	Active Information Storage
9451	0.042	6	0.23731	Active Information Storage
9452	0.042	6	0.260353	Active Information Storage
9453	0.042	6	0.256543	Active Information Storage
9454	0.042	6	0.253906	Active Information Storage
9455	0.042	6	0.251208	Active Information Storage
9456	0.042	6	0.2564	Active Information Storage
9457	0.042	6	0.2545	Active Information Storage
9458	0.042	6	0.26064	Active Information Storage
9459	0.042	6	0.256797	Active Information Storage
9460	0.042	6	0.237125	Active Information Storage
9461	0.042	6	0.232411	Active Information Storage
9462	0.042	6	0.255859	Active Information Storage
9463	0.042	6	0.245233	Active Information Storage
9464	0.042	6	0.247832	Active Information Storage
9465	0.042	6	0.245634	Active Information Storage
9466	0.042	6	0.249622	Active Information Storage
9467	0.042	6	0.24426	Active Information Storage
9468	0.042	6	0.23199	Active Information Storage
9469	0.042	6	0.248906	Active Information Storage
9470	0.042	6	0.237482	Active Information Storage
9471	0.042	6	0.233681	Active Information Storage
9472	0.042	6	0.22889	Active Information Storage
9473	0.042	6	0.237419	Active Information Storage
9474	0.042	6	0.256847	Active Information Storage
9475	0.042	6	0.24999	Active Information Storage
9476	0.042	6	0.252433	Active Information Storage
9477	0.042	6	0.260126	Active Information Storage
9478	0.042	6	0.239392	Active Information Storage
9479	0.042	6	0.233493	Active Information Storage
9480	0.042	6	0.239645	Active Information Storage
9481	0.042	6	0.256463	Active Information Storage
9482	0.042	6	0.250848	Active Information Storage
9483	0.042	6	0.257466	Active Information Storage
9484	0.042	6	0.252403	Active Information Storage
9485	0.042	6	0.251744	Active Information Storage
9486	0.042	6	0.254512	Active Information Storage
9487	0.042	6	0.243273	Active Information Storage
9488	0.042	6	0.243471	Active Information Storage
9489	0.042	6	0.256354	Active Information Storage
9490	0.042	6	0.257466	Active Information Storage
9491	0.042	6	0.255501	Active Information Storage
9492	0.042	6	0.24401	Active Information Storage
9493	0.042	6	0.253772	Active Information Storage
9494	0.042	6	0.250984	Active Information Storage
9495	0.042	6	0.240502	Active Information Storage
9496	0.042	6	0.252659	Active Information Storage
9497	0.042	6	0.255222	Active Information Storage
9498	0.042	6	0.25325	Active Information Storage
9499	0.042	6	0.257699	Active Information Storage
9500	0.042	6	0.257209	Active Information Storage
9501	0.042	6	0.258499	Active Information Storage
9502	0.042	6	0.257957	Active Information Storage
10403	0.044	1	0.384432	Active Information Storage
10404	0.044	1	0.42628	Active Information Storage
10405	0.044	1	0.430869	Active Information Storage
10406	0.044	1	0.410951	Active Information Storage
10407	0.044	1	0.423508	Active Information Storage
10408	0.044	1	0.413737	Active Information Storage
10409	0.044	1	0.406836	Active Information Storage
10410	0.044	1	0.431801	Active Information Storage
10411	0.044	1	0.410468	Active Information Storage
10412	0.044	1	0.433495	Active Information Storage
10413	0.044	1	0.429834	Active Information Storage
10414	0.044	1	0.446922	Active Information Storage
10415	0.044	1	0.428497	Active Information Storage
10416	0.044	1	0.428922	Active Information Storage
10417	0.044	1	0.429379	Active Information Storage
10418	0.044	1	0.408157	Active Information Storage
10419	0.044	1	0.435482	Active Information Storage
10420	0.044	1	0.427482	Active Information Storage
10421	0.044	1	0.412788	Active Information Storage
10422	0.044	1	0.427831	Active Information Storage
10423	0.044	1	0.390885	Active Information Storage
10424	0.044	1	0.424729	Active Information Storage
10425	0.044	1	0.414426	Active Information Storage
10426	0.044	1	0.454734	Active Information Storage
10427	0.044	1	0.407248	Active Information Storage
10428	0.044	1	0.403841	Active Information Storage
10429	0.044	1	0.420418	Active Information Storage
10430	0.044	1	0.426327	Active Information Storage
10431	0.044	1	0.438069	Active Information Storage
10432	0.044	1	0.432237	Active Information Storage
10433	0.044	1	0.40252	Active Information Storage
10434	0.044	1	0.426762	Active Information Storage
10435	0.044	1	0.44854	Active Information Storage
10436	0.044	1	0.4215	Active Information Storage
10437	0.044	1	0.415183	Active Information Storage
10438	0.044	1	0.428563	Active Information Storage
10439	0.044	1	0.381784	Active Information Storage
10440	0.044	1	0.392628	Active Information Storage
10441	0.044	1	0.427635	Active Information Storage
10442	0.044	1	0.438669	Active Information Storage
10443	0.044	1	0.438159	Active Information Storage
10444	0.044	1	0.399032	Active Information Storage
10445	0.044	1	0.435532	Active Information Storage
10446	0.044	1	0.406125	Active Information Storage
10447	0.044	1	0.424242	Active Information Storage
10448	0.044	1	0.430947	Active Information Storage
10449	0.044	1	0.428241	Active Information Storage
10450	0.044	1	0.431271	Active Information Storage
10451	0.044	1	0.425103	Active Information Storage
10452	0.044	1	0.449999	Active Information Storage
10453	0.044	1	0.382531	Active Information Storage
10454	0.044	1	0.44597	Active Information Storage
10455	0.044	1	0.422795	Active Information Storage
10456	0.044	1	0.413687	Active Information Storage
10457	0.044	1	0.442879	Active Information Storage
10458	0.044	1	0.416012	Active Information Storage
10459	0.044	1	0.43121	Active Information Storage
10460	0.044	1	0.410453	Active Information Storage
10461	0.044	1	0.422157	Active Information Storage
10462	0.044	1	0.417622	Active Information Storage
10463	0.044	1	0.401547	Active Information Storage
10464	0.044	1	0.424856	Active Information Storage
10465	0.044	1	0.440594	Active Information Storage
10466	0.044	1	0.435147	Active Information Storage
10467	0.044	1	0.413085	Active Information Storage
10468	0.044	1	0.440277	Active Information Storage
10469	0.044	1	0.447183	Active Information Storage
10470	0.044	1	0.413179	Active Information Storage
10471	0.044	1	0.386896	Active Information Storage
10472	0.044	1	0.4178	Active Information Storage
10473	0.044	1	0.409057	Active Information Storage
10474	0.044	1	0.452407	Active Information Storage
10475	0.044	1	0.380161	Active Information Storage
10476	0.044	1	0.429556	Active Information Storage
10477	0.044	1	0.421051	Active Information Storage
10478	0.044	1	0.374202	Active Information Storage
10479	0.044	1	0.43424	Active Information Storage
10480	0.044	1	0.41238	Active Information Storage
10481	0.044	1	0.42215	Active Information Storage
10482	0.044	1	0.406468	Active Information Storage
10483	0.044	1	0.39537	Active Information Storage
10484	0.044	1	0.413714	Active Information Storage
10485	0.044	1	0.447155	Active Information Storage
10486	0.044	1	0.418494	Active Information Storage
10487	0.044	1	0.419196	Active Information Storage
10488	0.044	1	0.417394	Active Information Storage
10489	0.044	1	0.429667	Active Information Storage
10490	0.044	1	0.450799	Active Information Storage
10491	0.044	1	0.439733	Active Information Storage
10492	0.044	1	0.461816	Active Information Storage
10493	0.044	1	0.408087	Active Information Storage
10494	0.044	1	0.441786	Active Information Storage
10495	0.044	1	0.382724	Active Information Storage
10496	0.044	1	0.404064	Active Information Storage
10497	0.044	1	0.440788	Active Information Storage
10498	0.044	1	0.368511	Active Information Storage
10499	0.044	1	0.422143	Active Information Storage
10500	0.044	1	0.442017	Active Information Storage
10501	0.044	1	0.402644	Active Information Storage
10502	0.044	1	0.448504	Active Information Storage
10903	0.044	6	0.1601	Active Information Storage
10904	0.044	6	0.165067	Active Information Storage
10905	0.044	6	0.167622	Active Information Storage
10906	0.044	6	0.165401	Active Information Storage
10907	0.044	6	0.169039	Active Information Storage
10908	0.044	6	0.167329	Active Information Storage
10909	0.044	6	0.163146	Active Information Storage
10910	0.044	6	0.167707	Active Information Storage
10911	0.044	6	0.163342	Active Information Storage
10912	0.044	6	0.173448	Active Information Storage
10913	0.044	6	0.166006	Active Information Storage
10914	0.044	6	0.178038	Active Information Storage
10915	0.044	6	0.170952	Active Information Storage
10916	0.044	6	0.170049	Active Information Storage
10917	0.044	6	0.168135	Active Information Storage
10918	0.044	6	0.161359	Active Information Storage
10919	0.044	6	0.171879	Active Information Storage
10920	0.044	6	0.169945	Active Information Storage
10921	0.044	6	0.165747	Active Information Storage
10922	0.044	6	0.165088	Active Information Storage
10923	0.044	6	0.157028	Active Information Storage
10924	0.044	6	0.167586	Active Information Storage
10925	0.044	6	0.166292	Active Information Storage
10926	0.044	6	0.178146	Active Information Storage
10927	0.044	6	0.16686	Active Information Storage
10928	0.044	6	0.164091	Active Information Storage
10929	0.044	6	0.167077	Active Information Storage
10930	0.044	6	0.167971	Active Information Storage
10931	0.044	6	0.176663	Active Information Storage
10932	0.044	6	0.171025	Active Information Storage
10933	0.044	6	0.163353	Active Information Storage
10934	0.044	6	0.16727	Active Information Storage
10935	0.044	6	0.176288	Active Information Storage
10936	0.044	6	0.166082	Active Information Storage
10937	0.044	6	0.162631	Active Information Storage
10938	0.044	6	0.169423	Active Information Storage
10939	0.044	6	0.159014	Active Information Storage
10940	0.044	6	0.156114	Active Information Storage
10941	0.044	6	0.166585	Active Information Storage
10942	0.044	6	0.175736	Active Information Storage
10943	0.044	6	0.171701	Active Information Storage
10944	0.044	6	0.166045	Active Information Storage
10945	0.044	6	0.169894	Active Information Storage
10946	0.044	6	0.158566	Active Information Storage
10947	0.044	6	0.170873	Active Information Storage
10948	0.044	6	0.164789	Active Information Storage
10949	0.044	6	0.169639	Active Information Storage
10950	0.044	6	0.170247	Active Information Storage
10951	0.044	6	0.166274	Active Information Storage
10952	0.044	6	0.179173	Active Information Storage
10953	0.044	6	0.159327	Active Information Storage
10954	0.044	6	0.174432	Active Information Storage
10955	0.044	6	0.170529	Active Information Storage
10956	0.044	6	0.164845	Active Information Storage
10957	0.044	6	0.171265	Active Information Storage
10958	0.044	6	0.163269	Active Information Storage
10959	0.044	6	0.169744	Active Information Storage
10960	0.044	6	0.163229	Active Information Storage
10961	0.044	6	0.16518	Active Information Storage
10962	0.044	6	0.167872	Active Information Storage
10963	0.044	6	0.161966	Active Information Storage
10964	0.044	6	0.169128	Active Information Storage
10965	0.044	6	0.174668	Active Information Storage
10966	0.044	6	0.168819	Active Information Storage
10967	0.044	6	0.165456	Active Information Storage
10968	0.044	6	0.172162	Active Information Storage
10969	0.044	6	0.173864	Active Information Storage
10970	0.044	6	0.167363	Active Information Storage
10971	0.044	6	0.159801	Active Information Storage
10972	0.044	6	0.166614	Active Information Storage
10973	0.044	6	0.165314	Active Information Storage
10974	0.044	6	0.178762	Active Information Storage
10975	0.044	6	0.157206	Active Information Storage
10976	0.044	6	0.172053	Active Information Storage
10977	0.044	6	0.170339	Active Information Storage
10978	0.044	6	0.153123	Active Information Storage
10979	0.044	6	0.173095	Active Information Storage
10980	0.044	6	0.163344	Active Information Storage
10981	0.044	6	0.171487	Active Information Storage
10982	0.044	6	0.161646	Active Information Storage
10983	0.044	6	0.159117	Active Information Storage
10984	0.044	6	0.16116	Active Information Storage
10985	0.044	6	0.179314	Active Information Storage
10986	0.044	6	0.167346	Active Information Storage
10987	0.044	6	0.164986	Active Information Storage
10988	0.044	6	0.169024	Active Information Storage
10989	0.044	6	0.16879	Active Information Storage
10990	0.044	6	0.177248	Active Information Storage
10991	0.044	6	0.176019	Active Information Storage
10992	0.044	6	0.181504	Active Information Storage
10993	0.044	6	0.161861	Active Information Storage
10994	0.044	6	0.173943	Active Information Storage
10995	0.044	6	0.158264	Active Information Storage
10996	0.044	6	0.165043	Active Information Storage
10997	0.044	6	0.170031	Active Information Storage
10998	0.044	6	0.151175	Active Information Storage
10999	0.044	6	0.171222	Active Information Storage
11000	0.044	6	0.174318	Active Information Storage
11001	0.044	6	0.158809	Active Information Storage
11002	0.044	6	0.174827	Active Information Storage
11903	0.045	1	0.422117	Active Information Storage
11904	0.045	1	0.394711	Active Information Storage
11905	0.045	1	0.423743	Active Information Storage
11906	0.045	1	0.378733	Active Information Storage
11907	0.045	1	0.420788	Active Information Storage
11908	0.045	1	0.434258	Active Information Storage
11909	0.045	1	0.421554	Active Information Storage
11910	0.045	1	0.386954	Active Information Storage
11911	0.045	1	0.406855	Active Information Storage
11912	0.045	1	0.409029	Active Information Storage
11913	0.045	1	0.408882	Active Information Storage
11914	0.045	1	0.384939	Active Information Storage
11915	0.045	1	0.398745	Active Information Storage
11916	0.045	1	0.412741	Active Information Storage
11917	0.045	1	0.425054	Active Information Storage
11918	0.045	1	0.398901	Active Information Storage
11919	0.045	1	0.420367	Active Information Storage
11920	0.045	1	0.408681	Active Information Storage
11921	0.045	1	0.401798	Active Information Storage
11922	0.045	1	0.398056	Active Information Storage
11923	0.045	1	0.419525	Active Information Storage
11924	0.045	1	0.431966	Active Information Storage
11925	0.045	1	0.389723	Active Information Storage
11926	0.045	1	0.428838	Active Information Storage
11927	0.045	1	0.390786	Active Information Storage
11928	0.045	1	0.403851	Active Information Storage
11929	0.045	1	0.416421	Active Information Storage
11930	0.045	1	0.431945	Active Information Storage
11931	0.045	1	0.428104	Active Information Storage
11932	0.045	1	0.422754	Active Information Storage
11933	0.045	1	0.399845	Active Information Storage
11934	0.045	1	0.421155	Active Information Storage
11935	0.045	1	0.425356	Active Information Storage
11936	0.045	1	0.420104	Active Information Storage
11937	0.045	1	0.391612	Active Information Storage
11938	0.045	1	0.405188	Active Information Storage
11939	0.045	1	0.36257	Active Information Storage
11940	0.045	1	0.42817	Active Information Storage
11941	0.045	1	0.418006	Active Information Storage
11942	0.045	1	0.427902	Active Information Storage
11943	0.045	1	0.426025	Active Information Storage
11944	0.045	1	0.413636	Active Information Storage
11945	0.045	1	0.418926	Active Information Storage
11946	0.045	1	0.389671	Active Information Storage
11947	0.045	1	0.396484	Active Information Storage
11948	0.045	1	0.435637	Active Information Storage
11949	0.045	1	0.40496	Active Information Storage
11950	0.045	1	0.416435	Active Information Storage
11951	0.045	1	0.425509	Active Information Storage
11952	0.045	1	0.415013	Active Information Storage
11953	0.045	1	0.423086	Active Information Storage
11954	0.045	1	0.413866	Active Information Storage
11955	0.045	1	0.429765	Active Information Storage
11956	0.045	1	0.405457	Active Information Storage
11957	0.045	1	0.424492	Active Information Storage
11958	0.045	1	0.409135	Active Information Storage
11959	0.045	1	0.421666	Active Information Storage
11960	0.045	1	0.413682	Active Information Storage
11961	0.045	1	0.401718	Active Information Storage
11962	0.045	1	0.419925	Active Information Storage
11963	0.045	1	0.417512	Active Information Storage
11964	0.045	1	0.418828	Active Information Storage
11965	0.045	1	0.41198	Active Information Storage
11966	0.045	1	0.417022	Active Information Storage
11967	0.045	1	0.415634	Active Information Storage
11968	0.045	1	0.42521	Active Information Storage
11969	0.045	1	0.409081	Active Information Storage
11970	0.045	1	0.408989	Active Information Storage
11971	0.045	1	0.422084	Active Information Storage
11972	0.045	1	0.414181	Active Information Storage
11973	0.045	1	0.399344	Active Information Storage
11974	0.045	1	0.42484	Active Information Storage
11975	0.045	1	0.42163	Active Information Storage
11976	0.045	1	0.431903	Active Information Storage
11977	0.045	1	0.419957	Active Information Storage
11978	0.045	1	0.4046	Active Information Storage
11979	0.045	1	0.404587	Active Information Storage
11980	0.045	1	0.413854	Active Information Storage
11981	0.045	1	0.391296	Active Information Storage
11982	0.045	1	0.42006	Active Information Storage
11983	0.045	1	0.40966	Active Information Storage
11984	0.045	1	0.41291	Active Information Storage
11985	0.045	1	0.417027	Active Information Storage
11986	0.045	1	0.415494	Active Information Storage
11987	0.045	1	0.407514	Active Information Storage
11988	0.045	1	0.377776	Active Information Storage
11989	0.045	1	0.392013	Active Information Storage
11990	0.045	1	0.415308	Active Information Storage
11991	0.045	1	0.41897	Active Information Storage
11992	0.045	1	0.425416	Active Information Storage
11993	0.045	1	0.419741	Active Information Storage
11994	0.045	1	0.411492	Active Information Storage
11995	0.045	1	0.412599	Active Information Storage
11996	0.045	1	0.412584	Active Information Storage
11997	0.045	1	0.426559	Active Information Storage
11998	0.045	1	0.411556	Active Information Storage
11999	0.045	1	0.403223	Active Information Storage
12000	0.045	1	0.428891	Active Information Storage
12001	0.045	1	0.407898	Active Information Storage
12002	0.045	1	0.419263	Active Information Storage
12403	0.045	6	0.162683	Active Information Storage
12404	0.045	6	0.156457	Active Information Storage
12405	0.045	6	0.164032	Active Information Storage
12406	0.045	6	0.152701	Active Information Storage
12407	0.045	6	0.164345	Active Information Storage
12408	0.045	6	0.166758	Active Information Storage
12409	0.045	6	0.164421	Active Information Storage
12410	0.045	6	0.155208	Active Information Storage
12411	0.045	6	0.15898	Active Information Storage
12412	0.045	6	0.160824	Active Information Storage
12413	0.045	6	0.162257	Active Information Storage
12414	0.045	6	0.153008	Active Information Storage
12415	0.045	6	0.158207	Active Information Storage
12416	0.045	6	0.159437	Active Information Storage
12417	0.045	6	0.164499	Active Information Storage
12418	0.045	6	0.156278	Active Information Storage
12419	0.045	6	0.163257	Active Information Storage
12420	0.045	6	0.160893	Active Information Storage
12421	0.045	6	0.1589	Active Information Storage
12422	0.045	6	0.157816	Active Information Storage
12423	0.045	6	0.164242	Active Information Storage
12424	0.045	6	0.165353	Active Information Storage
12425	0.045	6	0.158357	Active Information Storage
12426	0.045	6	0.165073	Active Information Storage
12427	0.045	6	0.157898	Active Information Storage
12428	0.045	6	0.159932	Active Information Storage
12429	0.045	6	0.160701	Active Information Storage
12430	0.045	6	0.165396	Active Information Storage
12431	0.045	6	0.164486	Active Information Storage
12432	0.045	6	0.163991	Active Information Storage
12433	0.045	6	0.158005	Active Information Storage
12434	0.045	6	0.164508	Active Information Storage
12435	0.045	6	0.16444	Active Information Storage
12436	0.045	6	0.165025	Active Information Storage
12437	0.045	6	0.155968	Active Information Storage
12438	0.045	6	0.15961	Active Information Storage
12439	0.045	6	0.148079	Active Information Storage
12440	0.045	6	0.163905	Active Information Storage
12441	0.045	6	0.164503	Active Information Storage
12442	0.045	6	0.165677	Active Information Storage
12443	0.045	6	0.16447	Active Information Storage
12444	0.045	6	0.16031	Active Information Storage
12445	0.045	6	0.163281	Active Information Storage
12446	0.045	6	0.15679	Active Information Storage
12447	0.045	6	0.158235	Active Information Storage
12448	0.045	6	0.167928	Active Information Storage
12449	0.045	6	0.157667	Active Information Storage
12450	0.045	6	0.160675	Active Information Storage
12451	0.045	6	0.164373	Active Information Storage
12452	0.045	6	0.16087	Active Information Storage
12453	0.045	6	0.164121	Active Information Storage
12454	0.045	6	0.161824	Active Information Storage
12455	0.045	6	0.167653	Active Information Storage
12456	0.045	6	0.161532	Active Information Storage
12457	0.045	6	0.163881	Active Information Storage
12458	0.045	6	0.15945	Active Information Storage
12459	0.045	6	0.162436	Active Information Storage
12460	0.045	6	0.160626	Active Information Storage
12461	0.045	6	0.160332	Active Information Storage
12462	0.045	6	0.16489	Active Information Storage
12463	0.045	6	0.164008	Active Information Storage
12464	0.045	6	0.164084	Active Information Storage
12465	0.045	6	0.163417	Active Information Storage
12466	0.045	6	0.162678	Active Information Storage
12467	0.045	6	0.160867	Active Information Storage
12468	0.045	6	0.164736	Active Information Storage
12469	0.045	6	0.159617	Active Information Storage
12470	0.045	6	0.16003	Active Information Storage
12471	0.045	6	0.16315	Active Information Storage
12472	0.045	6	0.163958	Active Information Storage
12473	0.045	6	0.15856	Active Information Storage
12474	0.045	6	0.164091	Active Information Storage
12475	0.045	6	0.164453	Active Information Storage
12476	0.045	6	0.169679	Active Information Storage
12477	0.045	6	0.165302	Active Information Storage
12478	0.045	6	0.159103	Active Information Storage
12479	0.045	6	0.158142	Active Information Storage
12480	0.045	6	0.161674	Active Information Storage
12481	0.045	6	0.154441	Active Information Storage
12482	0.045	6	0.164136	Active Information Storage
12483	0.045	6	0.161397	Active Information Storage
12484	0.045	6	0.161832	Active Information Storage
12485	0.045	6	0.163415	Active Information Storage
12486	0.045	6	0.164558	Active Information Storage
12487	0.045	6	0.159359	Active Information Storage
12488	0.045	6	0.151351	Active Information Storage
12489	0.045	6	0.15759	Active Information Storage
12490	0.045	6	0.160814	Active Information Storage
12491	0.045	6	0.163236	Active Information Storage
12492	0.045	6	0.165967	Active Information Storage
12493	0.045	6	0.163138	Active Information Storage
12494	0.045	6	0.16154	Active Information Storage
12495	0.045	6	0.160963	Active Information Storage
12496	0.045	6	0.161245	Active Information Storage
12497	0.045	6	0.164891	Active Information Storage
12498	0.045	6	0.163991	Active Information Storage
12499	0.045	6	0.1578	Active Information Storage
12500	0.045	6	0.164502	Active Information Storage
12501	0.045	6	0.158689	Active Information Storage
12502	0.045	6	0.163337	Active Information Storage
13403	0.046	1	0.399897	Active Information Storage
13404	0.046	1	0.408753	Active Information Storage
13405	0.046	1	0.406789	Active Information Storage
13406	0.046	1	0.402643	Active Information Storage
13407	0.046	1	0.433416	Active Information Storage
13408	0.046	1	0.431603	Active Information Storage
13409	0.046	1	0.424224	Active Information Storage
13410	0.046	1	0.424539	Active Information Storage
13411	0.046	1	0.414703	Active Information Storage
13412	0.046	1	0.436555	Active Information Storage
13413	0.046	1	0.436427	Active Information Storage
13414	0.046	1	0.416802	Active Information Storage
13415	0.046	1	0.413613	Active Information Storage
13416	0.046	1	0.41609	Active Information Storage
13417	0.046	1	0.436584	Active Information Storage
13418	0.046	1	0.430202	Active Information Storage
13419	0.046	1	0.400701	Active Information Storage
13420	0.046	1	0.415402	Active Information Storage
13421	0.046	1	0.405145	Active Information Storage
13422	0.046	1	0.419569	Active Information Storage
13423	0.046	1	0.426747	Active Information Storage
13424	0.046	1	0.405887	Active Information Storage
13425	0.046	1	0.43458	Active Information Storage
13426	0.046	1	0.42621	Active Information Storage
13427	0.046	1	0.408383	Active Information Storage
13428	0.046	1	0.421954	Active Information Storage
13429	0.046	1	0.426562	Active Information Storage
13430	0.046	1	0.384563	Active Information Storage
13431	0.046	1	0.404423	Active Information Storage
13432	0.046	1	0.423529	Active Information Storage
13433	0.046	1	0.413562	Active Information Storage
13434	0.046	1	0.4237	Active Information Storage
13435	0.046	1	0.426822	Active Information Storage
13436	0.046	1	0.437545	Active Information Storage
13437	0.046	1	0.409072	Active Information Storage
13438	0.046	1	0.428618	Active Information Storage
13439	0.046	1	0.438817	Active Information Storage
13440	0.046	1	0.426635	Active Information Storage
13441	0.046	1	0.429557	Active Information Storage
13442	0.046	1	0.416435	Active Information Storage
13443	0.046	1	0.409064	Active Information Storage
13444	0.046	1	0.4402	Active Information Storage
13445	0.046	1	0.392732	Active Information Storage
13446	0.046	1	0.411043	Active Information Storage
13447	0.046	1	0.393003	Active Information Storage
13448	0.046	1	0.418555	Active Information Storage
13449	0.046	1	0.432978	Active Information Storage
13450	0.046	1	0.406513	Active Information Storage
13451	0.046	1	0.421109	Active Information Storage
13452	0.046	1	0.453031	Active Information Storage
13453	0.046	1	0.422208	Active Information Storage
13454	0.046	1	0.416681	Active Information Storage
13455	0.046	1	0.411855	Active Information Storage
13456	0.046	1	0.385974	Active Information Storage
13457	0.046	1	0.417018	Active Information Storage
13458	0.046	1	0.435551	Active Information Storage
13459	0.046	1	0.399357	Active Information Storage
13460	0.046	1	0.421815	Active Information Storage
13461	0.046	1	0.441524	Active Information Storage
13462	0.046	1	0.393911	Active Information Storage
13463	0.046	1	0.386611	Active Information Storage
13464	0.046	1	0.442173	Active Information Storage
13465	0.046	1	0.420782	Active Information Storage
13466	0.046	1	0.431132	Active Information Storage
13467	0.046	1	0.438733	Active Information Storage
13468	0.046	1	0.399145	Active Information Storage
13469	0.046	1	0.409641	Active Information Storage
13470	0.046	1	0.414178	Active Information Storage
13471	0.046	1	0.427558	Active Information Storage
13472	0.046	1	0.42489	Active Information Storage
13473	0.046	1	0.414752	Active Information Storage
13474	0.046	1	0.419865	Active Information Storage
13475	0.046	1	0.441569	Active Information Storage
13476	0.046	1	0.406681	Active Information Storage
13477	0.046	1	0.416292	Active Information Storage
13478	0.046	1	0.413752	Active Information Storage
13479	0.046	1	0.419339	Active Information Storage
13480	0.046	1	0.426945	Active Information Storage
13481	0.046	1	0.430432	Active Information Storage
13482	0.046	1	0.419664	Active Information Storage
13483	0.046	1	0.421122	Active Information Storage
13484	0.046	1	0.426501	Active Information Storage
13485	0.046	1	0.439724	Active Information Storage
13486	0.046	1	0.41486	Active Information Storage
13487	0.046	1	0.42543	Active Information Storage
13488	0.046	1	0.395282	Active Information Storage
13489	0.046	1	0.441659	Active Information Storage
13490	0.046	1	0.427482	Active Information Storage
13491	0.046	1	0.425983	Active Information Storage
13492	0.046	1	0.418749	Active Information Storage
13493	0.046	1	0.40727	Active Information Storage
13494	0.046	1	0.405994	Active Information Storage
13495	0.046	1	0.413846	Active Information Storage
13496	0.046	1	0.406517	Active Information Storage
13497	0.046	1	0.421652	Active Information Storage
13498	0.046	1	0.412911	Active Information Storage
13499	0.046	1	0.413032	Active Information Storage
13500	0.046	1	0.430396	Active Information Storage
13501	0.046	1	0.420284	Active Information Storage
13502	0.046	1	0.422583	Active Information Storage
13903	0.046	6	0.154806	Active Information Storage
13904	0.046	6	0.155875	Active Information Storage
13905	0.046	6	0.151614	Active Information Storage
13906	0.046	6	0.152897	Active Information Storage
13907	0.046	6	0.160809	Active Information Storage
13908	0.046	6	0.162541	Active Information Storage
13909	0.046	6	0.159078	Active Information Storage
13910	0.046	6	0.158378	Active Information Storage
13911	0.046	6	0.156109	Active Information Storage
13912	0.046	6	0.162857	Active Information Storage
13913	0.046	6	0.162679	Active Information Storage
13914	0.046	6	0.157482	Active Information Storage
13915	0.046	6	0.159273	Active Information Storage
13916	0.046	6	0.1575	Active Information Storage
13917	0.046	6	0.163347	Active Information Storage
13918	0.046	6	0.158733	Active Information Storage
13919	0.046	6	0.152962	Active Information Storage
13920	0.046	6	0.15631	Active Information Storage
13921	0.046	6	0.15339	Active Information Storage
13922	0.046	6	0.1561	Active Information Storage
13923	0.046	6	0.15833	Active Information Storage
13924	0.046	6	0.154501	Active Information Storage
13925	0.046	6	0.163785	Active Information Storage
13926	0.046	6	0.158729	Active Information Storage
13927	0.046	6	0.154609	Active Information Storage
13928	0.046	6	0.158835	Active Information Storage
13929	0.046	6	0.158427	Active Information Storage
13930	0.046	6	0.148353	Active Information Storage
13931	0.046	6	0.15363	Active Information Storage
13932	0.046	6	0.162047	Active Information Storage
13933	0.046	6	0.156895	Active Information Storage
13934	0.046	6	0.162058	Active Information Storage
13935	0.046	6	0.157432	Active Information Storage
13936	0.046	6	0.162753	Active Information Storage
13937	0.046	6	0.155923	Active Information Storage
13938	0.046	6	0.162139	Active Information Storage
13939	0.046	6	0.165579	Active Information Storage
13940	0.046	6	0.160329	Active Information Storage
13941	0.046	6	0.159683	Active Information Storage
13942	0.046	6	0.160067	Active Information Storage
13943	0.046	6	0.153771	Active Information Storage
13944	0.046	6	0.165177	Active Information Storage
13945	0.046	6	0.148642	Active Information Storage
13946	0.046	6	0.15589	Active Information Storage
13947	0.046	6	0.150084	Active Information Storage
13948	0.046	6	0.157397	Active Information Storage
13949	0.046	6	0.162544	Active Information Storage
13950	0.046	6	0.152949	Active Information Storage
13951	0.046	6	0.159434	Active Information Storage
13952	0.046	6	0.166857	Active Information Storage
13953	0.046	6	0.16076	Active Information Storage
13954	0.046	6	0.155486	Active Information Storage
13955	0.046	6	0.153999	Active Information Storage
13956	0.046	6	0.148277	Active Information Storage
13957	0.046	6	0.157181	Active Information Storage
13958	0.046	6	0.161753	Active Information Storage
13959	0.046	6	0.150856	Active Information Storage
13960	0.046	6	0.158296	Active Information Storage
13961	0.046	6	0.163226	Active Information Storage
13962	0.046	6	0.150585	Active Information Storage
13963	0.046	6	0.148646	Active Information Storage
13964	0.046	6	0.16684	Active Information Storage
13965	0.046	6	0.157559	Active Information Storage
13966	0.046	6	0.15994	Active Information Storage
13967	0.046	6	0.159851	Active Information Storage
13968	0.046	6	0.151267	Active Information Storage
13969	0.046	6	0.154337	Active Information Storage
13970	0.046	6	0.157054	Active Information Storage
13971	0.046	6	0.159295	Active Information Storage
13972	0.046	6	0.158774	Active Information Storage
13973	0.046	6	0.154065	Active Information Storage
13974	0.046	6	0.154212	Active Information Storage
13975	0.046	6	0.166524	Active Information Storage
13976	0.046	6	0.153004	Active Information Storage
13977	0.046	6	0.15656	Active Information Storage
13978	0.046	6	0.155887	Active Information Storage
13979	0.046	6	0.158929	Active Information Storage
13980	0.046	6	0.160473	Active Information Storage
13981	0.046	6	0.16021	Active Information Storage
13982	0.046	6	0.157922	Active Information Storage
13983	0.046	6	0.157689	Active Information Storage
13984	0.046	6	0.159808	Active Information Storage
13985	0.046	6	0.163481	Active Information Storage
13986	0.046	6	0.155758	Active Information Storage
13987	0.046	6	0.160199	Active Information Storage
13988	0.046	6	0.149318	Active Information Storage
13989	0.046	6	0.163691	Active Information Storage
13990	0.046	6	0.156806	Active Information Storage
13991	0.046	6	0.161135	Active Information Storage
13992	0.046	6	0.156788	Active Information Storage
13993	0.046	6	0.154021	Active Information Storage
13994	0.046	6	0.154689	Active Information Storage
13995	0.046	6	0.153951	Active Information Storage
13996	0.046	6	0.157559	Active Information Storage
13997	0.046	6	0.157562	Active Information Storage
13998	0.046	6	0.153191	Active Information Storage
13999	0.046	6	0.157269	Active Information Storage
14000	0.046	6	0.160011	Active Information Storage
14001	0.046	6	0.159063	Active Information Storage
[truncated: 601 more rows]

## Sheet: Fig6_data
Index	Mutation Rate	Scale	Value	Direction
0	0.001	1	0.0021414	Species$\rightarrow$Environment
1	0.001	1	0.00299881	Species$\rightarrow$Environment
2	0.001	1	0.00237901	Species$\rightarrow$Environment
3	0.001	1	0.00243425	Species$\rightarrow$Environment
4	0.001	1	0.00161306	Species$\rightarrow$Environment
5	0.001	1	0.00219373	Species$\rightarrow$Environment
6	0.001	1	0.00155176	Species$\rightarrow$Environment
7	0.001	1	0.00182211	Species$\rightarrow$Environment
8	0.001	1	0.00166894	Species$\rightarrow$Environment
9	0.001	1	0.000873279	Species$\rightarrow$Environment
10	0.001	1	0.00227912	Species$\rightarrow$Environment
11	0.001	1	0.00190827	Species$\rightarrow$Environment
12	0.001	1	0.00100139	Species$\rightarrow$Environment
13	0.001	1	0.00179303	Species$\rightarrow$Environment
14	0.001	1	0.00125052	Species$\rightarrow$Environment
15	0.001	1	0.00173972	Species$\rightarrow$Environment
16	0.001	1	0.00162812	Species$\rightarrow$Environment
17	0.001	1	0.00130449	Species$\rightarrow$Environment
18	0.001	1	0.00130273	Species$\rightarrow$Environment
19	0.001	1	0.000949205	Species$\rightarrow$Environment
20	0.001	1	0.000756601	Species$\rightarrow$Environment
21	0.001	1	0.00125479	Species$\rightarrow$Environment
22	0.001	1	0.000513207	Species$\rightarrow$Environment
23	0.001	1	0.00160672	Species$\rightarrow$Environment
24	0.001	1	0.00147644	Species$\rightarrow$Environment
25	0.001	1	0.00151832	Species$\rightarrow$Environment
26	0.001	1	0.00167285	Species$\rightarrow$Environment
27	0.001	1	0.00143891	Species$\rightarrow$Environment
28	0.001	1	0.00094553	Species$\rightarrow$Environment
29	0.001	1	0.00176488	Species$\rightarrow$Environment
30	0.001	1	0.00092503	Species$\rightarrow$Environment
31	0.001	1	0.000808863	Species$\rightarrow$Environment
32	0.001	1	0.001273	Species$\rightarrow$Environment
33	0.001	1	0.00142297	Species$\rightarrow$Environment
34	0.001	1	0.000402839	Species$\rightarrow$Environment
35	0.001	1	0.000941985	Species$\rightarrow$Environment
36	0.001	1	0.00132376	Species$\rightarrow$Environment
37	0.001	1	0.000664926	Species$\rightarrow$Environment
38	0.001	1	0.00118374	Species$\rightarrow$Environment
39	0.001	1	0.00143349	Species$\rightarrow$Environment
40	0.001	1	0.0013508	Species$\rightarrow$Environment
41	0.001	1	0.00205864	Species$\rightarrow$Environment
42	0.001	1	0.00217854	Species$\rightarrow$Environment
43	0.001	1	0.00175628	Species$\rightarrow$Environment
44	0.001	1	0.001122	Species$\rightarrow$Environment
45	0.001	1	0.000791865	Species$\rightarrow$Environment
46	0.001	1	0.00112268	Species$\rightarrow$Environment
47	0.001	1	0.00179658	Species$\rightarrow$Environment
48	0.001	1	0.00186847	Species$\rightarrow$Environment
49	0.001	1	0.00113112	Species$\rightarrow$Environment
50	0.001	1	0.00141608	Species$\rightarrow$Environment
51	0.001	1	0.00153029	Species$\rightarrow$Environment
52	0.001	1	0.00114249	Species$\rightarrow$Environment
53	0.001	1	0.000549458	Species$\rightarrow$Environment
54	0.001	1	0.000942831	Species$\rightarrow$Environment
55	0.001	1	0.000708726	Species$\rightarrow$Environment
56	0.001	1	0.00239171	Species$\rightarrow$Environment
57	0.001	1	0.00111661	Species$\rightarrow$Environment
58	0.001	1	0.000584966	Species$\rightarrow$Environment
59	0.001	1	0.00119201	Species$\rightarrow$Environment
60	0.001	1	0.00154245	Species$\rightarrow$Environment
61	0.001	1	0.00100143	Species$\rightarrow$Environment
62	0.001	1	0.00103465	Species$\rightarrow$Environment
63	0.001	1	0.00125423	Species$\rightarrow$Environment
64	0.001	1	0.0011736	Species$\rightarrow$Environment
65	0.001	1	0.00113003	Species$\rightarrow$Environment
66	0.001	1	0.000904798	Species$\rightarrow$Environment
67	0.001	1	0.002089	Species$\rightarrow$Environment
68	0.001	1	0.00125547	Species$\rightarrow$Environment
69	0.001	1	0.00115958	Species$\rightarrow$Environment
70	0.001	1	0.00162557	Species$\rightarrow$Environment
71	0.001	1	0.00159962	Species$\rightarrow$Environment
72	0.001	1	0.00161277	Species$\rightarrow$Environment
73	0.001	1	0.00174281	Species$\rightarrow$Environment
74	0.001	1	0.00138498	Species$\rightarrow$Environment
75	0.001	1	0.00119749	Species$\rightarrow$Environment
76	0.001	1	0.00187126	Species$\rightarrow$Environment
77	0.001	1	0.00111747	Species$\rightarrow$Environment
78	0.001	1	0.00167801	Species$\rightarrow$Environment
79	0.001	1	0.001677	Species$\rightarrow$Environment
80	0.001	1	0.00202314	Species$\rightarrow$Environment
81	0.001	1	0.00141435	Species$\rightarrow$Environment
82	0.001	1	0.00178723	Species$\rightarrow$Environment
83	0.001	1	0.00145406	Species$\rightarrow$Environment
84	0.001	1	0.00102316	Species$\rightarrow$Environment
85	0.001	1	0.00110503	Species$\rightarrow$Environment
86	0.001	1	0.000977757	Species$\rightarrow$Environment
87	0.001	1	0.00174316	Species$\rightarrow$Environment
88	0.001	1	0.00205895	Species$\rightarrow$Environment
89	0.001	1	0.00103239	Species$\rightarrow$Environment
90	0.001	1	0.00116889	Species$\rightarrow$Environment
91	0.001	1	0.0016389	Species$\rightarrow$Environment
92	0.001	1	0.00184466	Species$\rightarrow$Environment
93	0.001	1	0.00173301	Species$\rightarrow$Environment
94	0.001	1	0.00309421	Species$\rightarrow$Environment
95	0.001	1	0.000190537	Species$\rightarrow$Environment
96	0.001	1	0.000946122	Species$\rightarrow$Environment
97	0.001	1	0.00108733	Species$\rightarrow$Environment
98	0.001	1	0.00172265	Species$\rightarrow$Environment
99	0.001	1	0.00167261	Species$\rightarrow$Environment
500	0.001	6	0.0200678	Species$\rightarrow$Environment
501	0.001	6	0.0235024	Species$\rightarrow$Environment
502	0.001	6	0.0181766	Species$\rightarrow$Environment
503	0.001	6	0.0172073	Species$\rightarrow$Environment
504	0.001	6	0.0155688	Species$\rightarrow$Environment
505	0.001	6	0.015946	Species$\rightarrow$Environment
506	0.001	6	0.0157026	Species$\rightarrow$Environment
507	0.001	6	0.014417	Species$\rightarrow$Environment
508	0.001	6	0.0146051	Species$\rightarrow$Environment
509	0.001	6	0.0113829	Species$\rightarrow$Environment
510	0.001	6	0.0169937	Species$\rightarrow$Environment
511	0.001	6	0.016001	Species$\rightarrow$Environment
512	0.001	6	0.0125771	Species$\rightarrow$Environment
513	0.001	6	0.0168972	Species$\rightarrow$Environment
514	0.001	6	0.0117667	Species$\rightarrow$Environment
515	0.001	6	0.0126191	Species$\rightarrow$Environment
516	0.001	6	0.0136732	Species$\rightarrow$Environment
517	0.001	6	0.0103739	Species$\rightarrow$Environment
518	0.001	6	0.0118111	Species$\rightarrow$Environment
519	0.001	6	0.0104479	Species$\rightarrow$Environment
520	0.001	6	0.0103001	Species$\rightarrow$Environment
521	0.001	6	0.0113598	Species$\rightarrow$Environment
522	0.001	6	0.00997347	Species$\rightarrow$Environment
523	0.001	6	0.0125061	Species$\rightarrow$Environment
524	0.001	6	0.0148288	Species$\rightarrow$Environment
525	0.001	6	0.0123442	Species$\rightarrow$Environment
526	0.001	6	0.0123333	Species$\rightarrow$Environment
527	0.001	6	0.0130406	Species$\rightarrow$Environment
528	0.001	6	0.0101365	Species$\rightarrow$Environment
529	0.001	6	0.0150427	Species$\rightarrow$Environment
530	0.001	6	0.0110517	Species$\rightarrow$Environment
531	0.001	6	0.0113049	Species$\rightarrow$Environment
532	0.001	6	0.0134252	Species$\rightarrow$Environment
533	0.001	6	0.0125514	Species$\rightarrow$Environment
534	0.001	6	0.0108163	Species$\rightarrow$Environment
535	0.001	6	0.0103247	Species$\rightarrow$Environment
536	0.001	6	0.0119728	Species$\rightarrow$Environment
537	0.001	6	0.00983213	Species$\rightarrow$Environment
538	0.001	6	0.010873	Species$\rightarrow$Environment
539	0.001	6	0.013322	Species$\rightarrow$Environment
540	0.001	6	0.0121159	Species$\rightarrow$Environment
541	0.001	6	0.0141703	Species$\rightarrow$Environment
542	0.001	6	0.0155922	Species$\rightarrow$Environment
543	0.001	6	0.0132844	Species$\rightarrow$Environment
544	0.001	6	0.011133	Species$\rightarrow$Environment
545	0.001	6	0.0106666	Species$\rightarrow$Environment
546	0.001	6	0.0101601	Species$\rightarrow$Environment
547	0.001	6	0.014471	Species$\rightarrow$Environment
548	0.001	6	0.0141727	Species$\rightarrow$Environment
549	0.001	6	0.0130323	Species$\rightarrow$Environment
550	0.001	6	0.0114097	Species$\rightarrow$Environment
551	0.001	6	0.0115775	Species$\rightarrow$Environment
552	0.001	6	0.0104234	Species$\rightarrow$Environment
553	0.001	6	0.0109305	Species$\rightarrow$Environment
554	0.001	6	0.0124524	Species$\rightarrow$Environment
555	0.001	6	0.00906067	Species$\rightarrow$Environment
556	0.001	6	0.0159256	Species$\rightarrow$Environment
557	0.001	6	0.0091555	Species$\rightarrow$Environment
558	0.001	6	0.0104993	Species$\rightarrow$Environment
559	0.001	6	0.0115858	Species$\rightarrow$Environment
560	0.001	6	0.0131807	Species$\rightarrow$Environment
561	0.001	6	0.0094629	Species$\rightarrow$Environment
562	0.001	6	0.00921586	Species$\rightarrow$Environment
563	0.001	6	0.00904983	Species$\rightarrow$Environment
564	0.001	6	0.0094653	Species$\rightarrow$Environment
565	0.001	6	0.0124471	Species$\rightarrow$Environment
566	0.001	6	0.0099629	Species$\rightarrow$Environment
567	0.001	6	0.0175154	Species$\rightarrow$Environment
568	0.001	6	0.0141004	Species$\rightarrow$Environment
569	0.001	6	0.0119147	Species$\rightarrow$Environment
570	0.001	6	0.0119436	Species$\rightarrow$Environment
571	0.001	6	0.0120939	Species$\rightarrow$Environment
572	0.001	6	0.0126214	Species$\rightarrow$Environment
573	0.001	6	0.0134796	Species$\rightarrow$Environment
574	0.001	6	0.0123205	Species$\rightarrow$Environment
575	0.001	6	0.0134072	Species$\rightarrow$Environment
576	0.001	6	0.0133746	Species$\rightarrow$Environment
577	0.001	6	0.0113682	Species$\rightarrow$Environment
578	0.001	6	0.0120751	Species$\rightarrow$Environment
579	0.001	6	0.0127962	Species$\rightarrow$Environment
580	0.001	6	0.0140703	Species$\rightarrow$Environment
581	0.001	6	0.0138596	Species$\rightarrow$Environment
582	0.001	6	0.0143206	Species$\rightarrow$Environment
583	0.001	6	0.0134847	Species$\rightarrow$Environment
584	0.001	6	0.0107797	Species$\rightarrow$Environment
585	0.001	6	0.0107961	Species$\rightarrow$Environment
586	0.001	6	0.00962114	Species$\rightarrow$Environment
587	0.001	6	0.0141301	Species$\rightarrow$Environment
588	0.001	6	0.013534	Species$\rightarrow$Environment
589	0.001	6	0.0114605	Species$\rightarrow$Environment
590	0.001	6	0.0120927	Species$\rightarrow$Environment
591	0.001	6	0.012677	Species$\rightarrow$Environment
592	0.001	6	0.0142693	Species$\rightarrow$Environment
593	0.001	6	0.0125882	Species$\rightarrow$Environment
594	0.001	6	0.0193627	Species$\rightarrow$Environment
595	0.001	6	0.00804387	Species$\rightarrow$Environment
596	0.001	6	0.00952165	Species$\rightarrow$Environment
597	0.001	6	0.0106783	Species$\rightarrow$Environment
598	0.001	6	0.0164828	Species$\rightarrow$Environment
599	0.001	6	0.0144626	Species$\rightarrow$Environment
1401	0.005	1	0.0010882	Species$\rightarrow$Environment
1402	0.005	1	0.00120945	Species$\rightarrow$Environment
1403	0.005	1	0.000824878	Species$\rightarrow$Environment
1404	0.005	1	0.00137822	Species$\rightarrow$Environment
1405	0.005	1	0.00267965	Species$\rightarrow$Environment
1406	0.005	1	0.0018485	Species$\rightarrow$Environment
1407	0.005	1	0.00141607	Species$\rightarrow$Environment
1408	0.005	1	0.00111142	Species$\rightarrow$Environment
1409	0.005	1	0.00122458	Species$\rightarrow$Environment
1410	0.005	1	0.00179868	Species$\rightarrow$Environment
1411	0.005	1	0.00114799	Species$\rightarrow$Environment
1412	0.005	1	0.00123422	Species$\rightarrow$Environment
1413	0.005	1	0.00143193	Species$\rightarrow$Environment
1414	0.005	1	0.00145478	Species$\rightarrow$Environment
1415	0.005	1	0.00141991	Species$\rightarrow$Environment
1416	0.005	1	0.00187482	Species$\rightarrow$Environment
1417	0.005	1	0.00220394	Species$\rightarrow$Environment
1418	0.005	1	0.00134325	Species$\rightarrow$Environment
1419	0.005	1	0.000908456	Species$\rightarrow$Environment
1420	0.005	1	0.00162231	Species$\rightarrow$Environment
1421	0.005	1	0.00183598	Species$\rightarrow$Environment
1422	0.005	1	0.00295888	Species$\rightarrow$Environment
1423	0.005	1	0.00133684	Species$\rightarrow$Environment
1424	0.005	1	0.00197436	Species$\rightarrow$Environment
1425	0.005	1	0.0021281	Species$\rightarrow$Environment
1426	0.005	1	0.00141879	Species$\rightarrow$Environment
1427	0.005	1	0.0018983	Species$\rightarrow$Environment
1428	0.005	1	0.00211145	Species$\rightarrow$Environment
1429	0.005	1	0.00197267	Species$\rightarrow$Environment
1430	0.005	1	0.00213537	Species$\rightarrow$Environment
1431	0.005	1	0.00181304	Species$\rightarrow$Environment
1432	0.005	1	0.00174287	Species$\rightarrow$Environment
1433	0.005	1	0.00143921	Species$\rightarrow$Environment
1434	0.005	1	0.0021564	Species$\rightarrow$Environment
1435	0.005	1	0.00209207	Species$\rightarrow$Environment
1436	0.005	1	0.00166572	Species$\rightarrow$Environment
1437	0.005	1	0.00220867	Species$\rightarrow$Environment
1438	0.005	1	0.00186381	Species$\rightarrow$Environment
1439	0.005	1	0.0024711	Species$\rightarrow$Environment
1440	0.005	1	0.00207756	Species$\rightarrow$Environment
1441	0.005	1	0.00193003	Species$\rightarrow$Environment
1442	0.005	1	0.00195964	Species$\rightarrow$Environment
1443	0.005	1	0.00206245	Species$\rightarrow$Environment
1444	0.005	1	0.00211594	Species$\rightarrow$Environment
1445	0.005	1	0.00279157	Species$\rightarrow$Environment
1446	0.005	1	0.00222997	Species$\rightarrow$Environment
1447	0.005	1	0.00219028	Species$\rightarrow$Environment
1448	0.005	1	0.00174804	Species$\rightarrow$Environment
1449	0.005	1	0.00175712	Species$\rightarrow$Environment
1450	0.005	1	0.00220235	Species$\rightarrow$Environment
1451	0.005	1	0.00215212	Species$\rightarrow$Environment
1452	0.005	1	0.00185809	Species$\rightarrow$Environment
1453	0.005	1	0.00168014	Species$\rightarrow$Environment
1454	0.005	1	0.00232794	Species$\rightarrow$Environment
1455	0.005	1	0.00265559	Species$\rightarrow$Environment
1456	0.005	1	0.00228346	Species$\rightarrow$Environment
1457	0.005	1	0.00221486	Species$\rightarrow$Environment
1458	0.005	1	0.00210096	Species$\rightarrow$Environment
1459	0.005	1	0.00243893	Species$\rightarrow$Environment
1460	0.005	1	0.00234068	Species$\rightarrow$Environment
1461	0.005	1	0.00204285	Species$\rightarrow$Environment
1462	0.005	1	0.00206325	Species$\rightarrow$Environment
1463	0.005	1	0.00230307	Species$\rightarrow$Environment
1464	0.005	1	0.00262575	Species$\rightarrow$Environment
1465	0.005	1	0.00183782	Species$\rightarrow$Environment
1466	0.005	1	0.00265158	Species$\rightarrow$Environment
1467	0.005	1	0.00235046	Species$\rightarrow$Environment
1468	0.005	1	0.00229062	Species$\rightarrow$Environment
1469	0.005	1	0.00292768	Species$\rightarrow$Environment
1470	0.005	1	0.0024123	Species$\rightarrow$Environment
1471	0.005	1	0.00255265	Species$\rightarrow$Environment
1472	0.005	1	0.00214164	Species$\rightarrow$Environment
1473	0.005	1	0.00233893	Species$\rightarrow$Environment
1474	0.005	1	0.00275689	Species$\rightarrow$Environment
1475	0.005	1	0.00155458	Species$\rightarrow$Environment
1476	0.005	1	0.00332389	Species$\rightarrow$Environment
1477	0.005	1	0.00238337	Species$\rightarrow$Environment
1478	0.005	1	0.00214636	Species$\rightarrow$Environment
1479	0.005	1	0.0022466	Species$\rightarrow$Environment
1480	0.005	1	0.00247985	Species$\rightarrow$Environment
1481	0.005	1	0.00204459	Species$\rightarrow$Environment
1482	0.005	1	0.00247988	Species$\rightarrow$Environment
1483	0.005	1	0.0020761	Species$\rightarrow$Environment
1484	0.005	1	0.00274792	Species$\rightarrow$Environment
1485	0.005	1	0.00225356	Species$\rightarrow$Environment
1486	0.005	1	0.0021189	Species$\rightarrow$Environment
1487	0.005	1	0.00266861	Species$\rightarrow$Environment
1488	0.005	1	0.00307277	Species$\rightarrow$Environment
1489	0.005	1	0.00256035	Species$\rightarrow$Environment
1490	0.005	1	0.00248068	Species$\rightarrow$Environment
1491	0.005	1	0.00243798	Species$\rightarrow$Environment
1492	0.005	1	0.00271759	Species$\rightarrow$Environment
1493	0.005	1	0.00234693	Species$\rightarrow$Environment
1494	0.005	1	0.00242105	Species$\rightarrow$Environment
1495	0.005	1	0.0021992	Species$\rightarrow$Environment
1496	0.005	1	0.00224291	Species$\rightarrow$Environment
1497	0.005	1	0.0026482	Species$\rightarrow$Environment
1498	0.005	1	0.0030824	Species$\rightarrow$Environment
1499	0.005	1	0.00251652	Species$\rightarrow$Environment
1500	0.005	1	0.00305676	Species$\rightarrow$Environment
1901	0.005	6	0.0496348	Species$\rightarrow$Environment
1902	0.005	6	0.0450489	Species$\rightarrow$Environment
1903	0.005	6	0.0517494	Species$\rightarrow$Environment
1904	0.005	6	0.0488813	Species$\rightarrow$Environment
1905	0.005	6	0.0479371	Species$\rightarrow$Environment
1906	0.005	6	0.0496788	Species$\rightarrow$Environment
1907	0.005	6	0.0479681	Species$\rightarrow$Environment
1908	0.005	6	0.0455249	Species$\rightarrow$Environment
1909	0.005	6	0.0474321	Species$\rightarrow$Environment
1910	0.005	6	0.0597545	Species$\rightarrow$Environment
1911	0.005	6	0.0525564	Species$\rightarrow$Environment
1912	0.005	6	0.0408683	Species$\rightarrow$Environment
1913	0.005	6	0.0453349	Species$\rightarrow$Environment
1914	0.005	6	0.0468866	Species$\rightarrow$Environment
1915	0.005	6	0.0589102	Species$\rightarrow$Environment
1916	0.005	6	0.0450062	Species$\rightarrow$Environment
1917	0.005	6	0.0518016	Species$\rightarrow$Environment
1918	0.005	6	0.0438436	Species$\rightarrow$Environment
1919	0.005	6	0.0411906	Species$\rightarrow$Environment
1920	0.005	6	0.0453044	Species$\rightarrow$Environment
1921	0.005	6	0.0436879	Species$\rightarrow$Environment
1922	0.005	6	0.0520357	Species$\rightarrow$Environment
1923	0.005	6	0.0443281	Species$\rightarrow$Environment
1924	0.005	6	0.0520066	Species$\rightarrow$Environment
1925	0.005	6	0.0540516	Species$\rightarrow$Environment
1926	0.005	6	0.0466803	Species$\rightarrow$Environment
1927	0.005	6	0.0571193	Species$\rightarrow$Environment
1928	0.005	6	0.0457767	Species$\rightarrow$Environment
1929	0.005	6	0.051116	Species$\rightarrow$Environment
1930	0.005	6	0.0524506	Species$\rightarrow$Environment
1931	0.005	6	0.0503902	Species$\rightarrow$Environment
1932	0.005	6	0.0470283	Species$\rightarrow$Environment
1933	0.005	6	0.0454351	Species$\rightarrow$Environment
1934	0.005	6	0.0565665	Species$\rightarrow$Environment
1935	0.005	6	0.0514423	Species$\rightarrow$Environment
1936	0.005	6	0.0567236	Species$\rightarrow$Environment
1937	0.005	6	0.0473157	Species$\rightarrow$Environment
1938	0.005	6	0.0459229	Species$\rightarrow$Environment
1939	0.005	6	0.0514754	Species$\rightarrow$Environment
1940	0.005	6	0.0441143	Species$\rightarrow$Environment
1941	0.005	6	0.0539971	Species$\rightarrow$Environment
1942	0.005	6	0.0540894	Species$\rightarrow$Environment
1943	0.005	6	0.0519216	Species$\rightarrow$Environment
1944	0.005	6	0.0615877	Species$\rightarrow$Environment
1945	0.005	6	0.0616684	Species$\rightarrow$Environment
1946	0.005	6	0.0526578	Species$\rightarrow$Environment
1947	0.005	6	0.0543835	Species$\rightarrow$Environment
1948	0.005	6	0.0492643	Species$\rightarrow$Environment
1949	0.005	6	0.0506531	Species$\rightarrow$Environment
1950	0.005	6	0.0541136	Species$\rightarrow$Environment
1951	0.005	6	0.0499359	Species$\rightarrow$Environment
1952	0.005	6	0.0519739	Species$\rightarrow$Environment
1953	0.005	6	0.0475026	Species$\rightarrow$Environment
1954	0.005	6	0.0560979	Species$\rightarrow$Environment
1955	0.005	6	0.0612857	Species$\rightarrow$Environment
1956	0.005	6	0.0535684	Species$\rightarrow$Environment
1957	0.005	6	0.0546989	Species$\rightarrow$Environment
1958	0.005	6	0.0538342	Species$\rightarrow$Environment
1959	0.005	6	0.059768	Species$\rightarrow$Environment
1960	0.005	6	0.0567097	Species$\rightarrow$Environment
1961	0.005	6	0.0540897	Species$\rightarrow$Environment
1962	0.005	6	0.0567676	Species$\rightarrow$Environment
1963	0.005	6	0.0540701	Species$\rightarrow$Environment
1964	0.005	6	0.0605879	Species$\rightarrow$Environment
1965	0.005	6	0.0522211	Species$\rightarrow$Environment
1966	0.005	6	0.0560546	Species$\rightarrow$Environment
1967	0.005	6	0.05855	Species$\rightarrow$Environment
1968	0.005	6	0.0583424	Species$\rightarrow$Environment
1969	0.005	6	0.0655845	Species$\rightarrow$Environment
1970	0.005	6	0.055171	Species$\rightarrow$Environment
1971	0.005	6	0.064938	Species$\rightarrow$Environment
1972	0.005	6	0.0528263	Species$\rightarrow$Environment
1973	0.005	6	0.0562743	Species$\rightarrow$Environment
1974	0.005	6	0.05692	Species$\rightarrow$Environment
1975	0.005	6	0.045131	Species$\rightarrow$Environment
1976	0.005	6	0.0572589	Species$\rightarrow$Environment
1977	0.005	6	0.0559469	Species$\rightarrow$Environment
1978	0.005	6	0.0465211	Species$\rightarrow$Environment
1979	0.005	6	0.0614248	Species$\rightarrow$Environment
1980	0.005	6	0.0588535	Species$\rightarrow$Environment
1981	0.005	6	0.0535412	Species$\rightarrow$Environment
1982	0.005	6	0.0554816	Species$\rightarrow$Environment
1983	0.005	6	0.0509063	Species$\rightarrow$Environment
1984	0.005	6	0.0588553	Species$\rightarrow$Environment
1985	0.005	6	0.0435751	Species$\rightarrow$Environment
1986	0.005	6	0.0513666	Species$\rightarrow$Environment
1987	0.005	6	0.0589819	Species$\rightarrow$Environment
1988	0.005	6	0.0620546	Species$\rightarrow$Environment
1989	0.005	6	0.0528049	Species$\rightarrow$Environment
1990	0.005	6	0.0571723	Species$\rightarrow$Environment
1991	0.005	6	0.0586206	Species$\rightarrow$Environment
1992	0.005	6	0.0613639	Species$\rightarrow$Environment
1993	0.005	6	0.047328	Species$\rightarrow$Environment
1994	0.005	6	0.0542957	Species$\rightarrow$Environment
1995	0.005	6	0.0516823	Species$\rightarrow$Environment
1996	0.005	6	0.0554856	Species$\rightarrow$Environment
1997	0.005	6	0.0597609	Species$\rightarrow$Environment
1998	0.005	6	0.061873	Species$\rightarrow$Environment
1999	0.005	6	0.0554791	Species$\rightarrow$Environment
2000	0.005	6	0.0623477	Species$\rightarrow$Environment
2901	0.01	1	0.000672836	Species$\rightarrow$Environment
2902	0.01	1	0.000968073	Species$\rightarrow$Environment
2903	0.01	1	0.0015852	Species$\rightarrow$Environment
2904	0.01	1	0.00168219	Species$\rightarrow$Environment
2905	0.01	1	0.00127776	Species$\rightarrow$Environment
2906	0.01	1	0.00164447	Species$\rightarrow$Environment
2907	0.01	1	0.00106209	Species$\rightarrow$Environment
2908	0.01	1	0.00151426	Species$\rightarrow$Environment
2909	0.01	1	0.00224637	Species$\rightarrow$Environment
2910	0.01	1	0.00165501	Species$\rightarrow$Environment
2911	0.01	1	0.0016625	Species$\rightarrow$Environment
2912	0.01	1	0.0020184	Species$\rightarrow$Environment
2913	0.01	1	0.00200254	Species$\rightarrow$Environment
2914	0.01	1	0.00143474	Species$\rightarrow$Environment
2915	0.01	1	0.00200097	Species$\rightarrow$Environment
2916	0.01	1	0.00124282	Species$\rightarrow$Environment
2917	0.01	1	0.00150967	Species$\rightarrow$Environment
2918	0.01	1	0.00170207	Species$\rightarrow$Environment
2919	0.01	1	0.00209216	Species$\rightarrow$Environment
2920	0.01	1	0.00225419	Species$\rightarrow$Environment
2921	0.01	1	0.00200952	Species$\rightarrow$Environment
2922	0.01	1	0.00195327	Species$\rightarrow$Environment
2923	0.01	1	0.00186316	Species$\rightarrow$Environment
2924	0.01	1	0.00243445	Species$\rightarrow$Environment
2925	0.01	1	0.0015058	Species$\rightarrow$Environment
2926	0.01	1	0.00187224	Species$\rightarrow$Environment
2927	0.01	1	0.00290095	Species$\rightarrow$Environment
2928	0.01	1	0.00228224	Species$\rightarrow$Environment
2929	0.01	1	0.00215731	Species$\rightarrow$Environment
2930	0.01	1	0.00217992	Species$\rightarrow$Environment
2931	0.01	1	0.00187121	Species$\rightarrow$Environment
2932	0.01	1	0.00215007	Species$\rightarrow$Environment
2933	0.01	1	0.00205585	Species$\rightarrow$Environment
2934	0.01	1	0.00173761	Species$\rightarrow$Environment
2935	0.01	1	0.00187066	Species$\rightarrow$Environment
2936	0.01	1	0.00212453	Species$\rightarrow$Environment
2937	0.01	1	0.00206493	Species$\rightarrow$Environment
2938	0.01	1	0.00204853	Species$\rightarrow$Environment
2939	0.01	1	0.0022965	Species$\rightarrow$Environment
2940	0.01	1	0.00235375	Species$\rightarrow$Environment
2941	0.01	1	0.00193935	Species$\rightarrow$Environment
2942	0.01	1	0.00164855	Species$\rightarrow$Environment
2943	0.01	1	0.00211513	Species$\rightarrow$Environment
2944	0.01	1	0.00195134	Species$\rightarrow$Environment
2945	0.01	1	0.00293542	Species$\rightarrow$Environment
2946	0.01	1	0.00325504	Species$\rightarrow$Environment
2947	0.01	1	0.00281914	Species$\rightarrow$Environment
2948	0.01	1	0.00295231	Species$\rightarrow$Environment
2949	0.01	1	0.00177087	Species$\rightarrow$Environment
2950	0.01	1	0.00138362	Species$\rightarrow$Environment
2951	0.01	1	0.00249304	Species$\rightarrow$Environment
2952	0.01	1	0.00196433	Species$\rightarrow$Environment
2953	0.01	1	0.00238171	Species$\rightarrow$Environment
2954	0.01	1	0.00273204	Species$\rightarrow$Environment
2955	0.01	1	0.00328203	Species$\rightarrow$Environment
2956	0.01	1	0.00266652	Species$\rightarrow$Environment
2957	0.01	1	0.00280291	Species$\rightarrow$Environment
2958	0.01	1	0.00242734	Species$\rightarrow$Environment
2959	0.01	1	0.00253443	Species$\rightarrow$Environment
2960	0.01	1	0.00201487	Species$\rightarrow$Environment
2961	0.01	1	0.00403624	Species$\rightarrow$Environment
2962	0.01	1	0.00232267	Species$\rightarrow$Environment
2963	0.01	1	0.0026633	Species$\rightarrow$Environment
2964	0.01	1	0.0027448	Species$\rightarrow$Environment
2965	0.01	1	0.00209884	Species$\rightarrow$Environment
2966	0.01	1	0.00245394	Species$\rightarrow$Environment
2967	0.01	1	0.00302373	Species$\rightarrow$Environment
2968	0.01	1	0.00291388	Species$\rightarrow$Environment
2969	0.01	1	0.00246162	Species$\rightarrow$Environment
2970	0.01	1	0.00393259	Species$\rightarrow$Environment
2971	0.01	1	0.00217691	Species$\rightarrow$Environment
2972	0.01	1	0.0024866	Species$\rightarrow$Environment
2973	0.01	1	0.00460158	Species$\rightarrow$Environment
2974	0.01	1	0.00213087	Species$\rightarrow$Environment
2975	0.01	1	0.00246803	Species$\rightarrow$Environment
2976	0.01	1	0.00254519	Species$\rightarrow$Environment
2977	0.01	1	0.00260592	Species$\rightarrow$Environment
2978	0.01	1	0.00308823	Species$\rightarrow$Environment
2979	0.01	1	0.00308464	Species$\rightarrow$Environment
2980	0.01	1	0.00278936	Species$\rightarrow$Environment
2981	0.01	1	0.00265912	Species$\rightarrow$Environment
2982	0.01	1	0.0025847	Species$\rightarrow$Environment
2983	0.01	1	0.0027888	Species$\rightarrow$Environment
2984	0.01	1	0.00269006	Species$\rightarrow$Environment
2985	0.01	1	0.00284473	Species$\rightarrow$Environment
2986	0.01	1	0.00284436	Species$\rightarrow$Environment
2987	0.01	1	0.00347557	Species$\rightarrow$Environment
2988	0.01	1	0.00322329	Species$\rightarrow$Environment
2989	0.01	1	0.00345135	Species$\rightarrow$Environment
2990	0.01	1	0.00297244	Species$\rightarrow$Environment
2991	0.01	1	0.00323421	Species$\rightarrow$Environment
2992	0.01	1	0.0032693	Species$\rightarrow$Environment
2993	0.01	1	0.00362408	Species$\rightarrow$Environment
2994	0.01	1	0.00256518	Species$\rightarrow$Environment
2995	0.01	1	0.00275231	Species$\rightarrow$Environment
2996	0.01	1	0.0026136	Species$\rightarrow$Environment
2997	0.01	1	0.00232012	Species$\rightarrow$Environment
2998	0.01	1	0.00256456	Species$\rightarrow$Environment
2999	0.01	1	0.0025601	Species$\rightarrow$Environment
3000	0.01	1	0.00286701	Species$\rightarrow$Environment
3401	0.01	6	0.0400896	Species$\rightarrow$Environment
3402	0.01	6	0.0506172	Species$\rightarrow$Environment
3403	0.01	6	0.0548709	Species$\rightarrow$Environment
3404	0.01	6	0.0746926	Species$\rightarrow$Environment
3405	0.01	6	0.0582806	Species$\rightarrow$Environment
3406	0.01	6	0.05713	Species$\rightarrow$Environment
3407	0.01	6	0.0572754	Species$\rightarrow$Environment
3408	0.01	6	0.0630299	Species$\rightarrow$Environment
3409	0.01	6	0.0714632	Species$\rightarrow$Environment
3410	0.01	6	0.064908	Species$\rightarrow$Environment
3411	0.01	6	0.0754918	Species$\rightarrow$Environment
3412	0.01	6	0.0668779	Species$\rightarrow$Environment
3413	0.01	6	0.0673111	Species$\rightarrow$Environment
3414	0.01	6	0.0634578	Species$\rightarrow$Environment
3415	0.01	6	0.0764804	Species$\rightarrow$Environment
3416	0.01	6	0.054948	Species$\rightarrow$Environment
3417	0.01	6	0.0602328	Species$\rightarrow$Environment
3418	0.01	6	0.0642633	Species$\rightarrow$Environment
3419	0.01	6	0.0836803	Species$\rightarrow$Environment
3420	0.01	6	0.0745598	Species$\rightarrow$Environment
3421	0.01	6	0.0743899	Species$\rightarrow$Environment
3422	0.01	6	0.068877	Species$\rightarrow$Environment
3423	0.01	6	0.0673468	Species$\rightarrow$Environment
3424	0.01	6	0.0835235	Species$\rightarrow$Environment
3425	0.01	6	0.0642265	Species$\rightarrow$Environment
3426	0.01	6	0.0763662	Species$\rightarrow$Environment
3427	0.01	6	0.0695135	Species$\rightarrow$Environment
3428	0.01	6	0.0651372	Species$\rightarrow$Environment
3429	0.01	6	0.0658254	Species$\rightarrow$Environment
3430	0.01	6	0.0814417	Species$\rightarrow$Environment
3431	0.01	6	0.0688548	Species$\rightarrow$Environment
3432	0.01	6	0.0782821	Species$\rightarrow$Environment
3433	0.01	6	0.0641229	Species$\rightarrow$Environment
3434	0.01	6	0.0633458	Species$\rightarrow$Environment
3435	0.01	6	0.0695474	Species$\rightarrow$Environment
3436	0.01	6	0.0632423	Species$\rightarrow$Environment
3437	0.01	6	0.0719879	Species$\rightarrow$Environment
3438	0.01	6	0.0736696	Species$\rightarrow$Environment
3439	0.01	6	0.0696873	Species$\rightarrow$Environment
3440	0.01	6	0.0767604	Species$\rightarrow$Environment
3441	0.01	6	0.0732273	Species$\rightarrow$Environment
3442	0.01	6	0.0669661	Species$\rightarrow$Environment
3443	0.01	6	0.0709502	Species$\rightarrow$Environment
3444	0.01	6	0.0689069	Species$\rightarrow$Environment
3445	0.01	6	0.0813846	Species$\rightarrow$Environment
3446	0.01	6	0.0741583	Species$\rightarrow$Environment
3447	0.01	6	0.078609	Species$\rightarrow$Environment
3448	0.01	6	0.0817822	Species$\rightarrow$Environment
3449	0.01	6	0.0644627	Species$\rightarrow$Environment
3450	0.01	6	0.0618931	Species$\rightarrow$Environment
3451	0.01	6	0.0723688	Species$\rightarrow$Environment
3452	0.01	6	0.0770213	Species$\rightarrow$Environment
3453	0.01	6	0.0811913	Species$\rightarrow$Environment
3454	0.01	6	0.0744252	Species$\rightarrow$Environment
3455	0.01	6	0.0725239	Species$\rightarrow$Environment
3456	0.01	6	0.078093	Species$\rightarrow$Environment
3457	0.01	6	0.082227	Species$\rightarrow$Environment
3458	0.01	6	0.0690584	Species$\rightarrow$Environment
3459	0.01	6	0.0814488	Species$\rightarrow$Environment
3460	0.01	6	0.0695131	Species$\rightarrow$Environment
3461	0.01	6	0.0825953	Species$\rightarrow$Environment
3462	0.01	6	0.0773863	Species$\rightarrow$Environment
3463	0.01	6	0.0770365	Species$\rightarrow$Environment
3464	0.01	6	0.0816903	Species$\rightarrow$Environment
3465	0.01	6	0.0598126	Species$\rightarrow$Environment
3466	0.01	6	0.0760702	Species$\rightarrow$Environment
3467	0.01	6	0.0839784	Species$\rightarrow$Environment
3468	0.01	6	0.0875142	Species$\rightarrow$Environment
3469	0.01	6	0.076859	Species$\rightarrow$Environment
3470	0.01	6	0.0772477	Species$\rightarrow$Environment
3471	0.01	6	0.0688459	Species$\rightarrow$Environment
3472	0.01	6	0.07741	Species$\rightarrow$Environment
3473	0.01	6	0.0799632	Species$\rightarrow$Environment
3474	0.01	6	0.0621132	Species$\rightarrow$Environment
3475	0.01	6	0.0686028	Species$\rightarrow$Environment
3476	0.01	6	0.0744612	Species$\rightarrow$Environment
3477	0.01	6	0.0684533	Species$\rightarrow$Environment
3478	0.01	6	0.0796101	Species$\rightarrow$Environment
3479	0.01	6	0.0765239	Species$\rightarrow$Environment
3480	0.01	6	0.0703464	Species$\rightarrow$Environment
3481	0.01	6	0.0727734	Species$\rightarrow$Environment
3482	0.01	6	0.0692276	Species$\rightarrow$Environment
3483	0.01	6	0.0750699	Species$\rightarrow$Environment
3484	0.01	6	0.07712	Species$\rightarrow$Environment
3485	0.01	6	0.074709	Species$\rightarrow$Environment
3486	0.01	6	0.0715263	Species$\rightarrow$Environment
3487	0.01	6	0.0913868	Species$\rightarrow$Environment
3488	0.01	6	0.0770841	Species$\rightarrow$Environment
3489	0.01	6	0.0719287	Species$\rightarrow$Environment
3490	0.01	6	0.0817271	Species$\rightarrow$Environment
3491	0.01	6	0.0803607	Species$\rightarrow$Environment
3492	0.01	6	0.0733541	Species$\rightarrow$Environment
3493	0.01	6	0.0793801	Species$\rightarrow$Environment
3494	0.01	6	0.0768577	Species$\rightarrow$Environment
3495	0.01	6	0.0765032	Species$\rightarrow$Environment
3496	0.01	6	0.0699733	Species$\rightarrow$Environment
3497	0.01	6	0.0737092	Species$\rightarrow$Environment
3498	0.01	6	0.0702409	Species$\rightarrow$Environment
3499	0.01	6	0.0724639	Species$\rightarrow$Environment
3500	0.01	6	0.0795919	Species$\rightarrow$Environment
4401	0.02	1	0.00122031	Species$\rightarrow$Environment
4402	0.02	1	0.00134994	Species$\rightarrow$Environment
4403	0.02	1	0.0018518	Species$\rightarrow$Environment
4404	0.02	1	0.00157211	Species$\rightarrow$Environment
4405	0.02	1	0.00115594	Species$\rightarrow$Environment
4406	0.02	1	0.00190618	Species$\rightarrow$Environment
4407	0.02	1	0.00106429	Species$\rightarrow$Environment
4408	0.02	1	0.00183811	Species$\rightarrow$Environment
4409	0.02	1	0.00162278	Species$\rightarrow$Environment
4410	0.02	1	0.00223688	Species$\rightarrow$Environment
4411	0.02	1	0.00179562	Species$\rightarrow$Environment
4412	0.02	1	0.00190499	Species$\rightarrow$Environment
4413	0.02	1	0.00152657	Species$\rightarrow$Environment
4414	0.02	1	0.00162482	Species$\rightarrow$Environment
4415	0.02	1	0.0013558	Species$\rightarrow$Environment
4416	0.02	1	0.00171732	Species$\rightarrow$Environment
4417	0.02	1	0.00213959	Species$\rightarrow$Environment
4418	0.02	1	0.00164792	Species$\rightarrow$Environment
4419	0.02	1	0.0016847	Species$\rightarrow$Environment
4420	0.02	1	0.00133397	Species$\rightarrow$Environment
4421	0.02	1	0.00220081	Species$\rightarrow$Environment
4422	0.02	1	0.0015684	Species$\rightarrow$Environment
4423	0.02	1	0.00234167	Species$\rightarrow$Environment
4424	0.02	1	0.00282641	Species$\rightarrow$Environment
4425	0.02	1	0.00239006	Species$\rightarrow$Environment
4426	0.02	1	0.00246699	Species$\rightarrow$Environment
4427	0.02	1	0.00157256	Species$\rightarrow$Environment
4428	0.02	1	0.00176853	Species$\rightarrow$Environment
4429	0.02	1	0.00167088	Species$\rightarrow$Environment
4430	0.02	1	0.00180249	Species$\rightarrow$Environment
4431	0.02	1	0.00217363	Species$\rightarrow$Environment
4432	0.02	1	0.00163729	Species$\rightarrow$Environment
4433	0.02	1	0.00163546	Species$\rightarrow$Environment
4434	0.02	1	0.00292274	Species$\rightarrow$Environment
4435	0.02	1	0.00135784	Species$\rightarrow$Environment
4436	0.02	1	0.00208286	Species$\rightarrow$Environment
4437	0.02	1	0.00101476	Species$\rightarrow$Environment
4438	0.02	1	0.00165634	Species$\rightarrow$Environment
4439	0.02	1	0.00207253	Species$\rightarrow$Environment
4440	0.02	1	0.00142904	Species$\rightarrow$Environment
4441	0.02	1	0.0021811	Species$\rightarrow$Environment
4442	0.02	1	0.0016321	Species$\rightarrow$Environment
4443	0.02	1	0.0026251	Species$\rightarrow$Environment
4444	0.02	1	0.00239746	Species$\rightarrow$Environment
4445	0.02	1	0.00148387	Species$\rightarrow$Environment
4446	0.02	1	0.00252209	Species$\rightarrow$Environment
4447	0.02	1	0.00188822	Species$\rightarrow$Environment
4448	0.02	1	0.00153497	Species$\rightarrow$Environment
4449	0.02	1	0.0027369	Species$\rightarrow$Environment
4450	0.02	1	0.00250743	Species$\rightarrow$Environment
4451	0.02	1	0.00185605	Species$\rightarrow$Environment
4452	0.02	1	0.00149311	Species$\rightarrow$Environment
4453	0.02	1	0.00196907	Species$\rightarrow$Environment
4454	0.02	1	0.00192463	Species$\rightarrow$Environment
4455	0.02	1	0.0018236	Species$\rightarrow$Environment
4456	0.02	1	0.00151783	Species$\rightarrow$Environment
4457	0.02	1	0.00159087	Species$\rightarrow$Environment
4458	0.02	1	0.00219928	Species$\rightarrow$Environment
4459	0.02	1	0.00172554	Species$\rightarrow$Environment
4460	0.02	1	0.00184131	Species$\rightarrow$Environment
4461	0.02	1	0.00225517	Species$\rightarrow$Environment
4462	0.02	1	0.00187062	Species$\rightarrow$Environment
4463	0.02	1	0.00145654	Species$\rightarrow$Environment
4464	0.02	1	0.00172603	Species$\rightarrow$Environment
4465	0.02	1	0.00204565	Species$\rightarrow$Environment
4466	0.02	1	0.00185954	Species$\rightarrow$Environment
4467	0.02	1	0.00171417	Species$\rightarrow$Environment
4468	0.02	1	0.00232653	Species$\rightarrow$Environment
4469	0.02	1	0.00158499	Species$\rightarrow$Environment
4470	0.02	1	0.00184774	Species$\rightarrow$Environment
4471	0.02	1	0.00121131	Species$\rightarrow$Environment
4472	0.02	1	0.00264553	Species$\rightarrow$Environment
4473	0.02	1	0.00180707	Species$\rightarrow$Environment
4474	0.02	1	0.0017938	Species$\rightarrow$Environment
4475	0.02	1	0.00166546	Species$\rightarrow$Environment
4476	0.02	1	0.00162844	Species$\rightarrow$Environment
4477	0.02	1	0.00176646	Species$\rightarrow$Environment
4478	0.02	1	0.00204167	Species$\rightarrow$Environment
4479	0.02	1	0.00153553	Species$\rightarrow$Environment
4480	0.02	1	0.00245338	Species$\rightarrow$Environment
4481	0.02	1	0.00143795	Species$\rightarrow$Environment
4482	0.02	1	0.0013465	Species$\rightarrow$Environment
4483	0.02	1	0.00162377	Species$\rightarrow$Environment
4484	0.02	1	0.00167635	Species$\rightarrow$Environment
4485	0.02	1	0.00130479	Species$\rightarrow$Environment
4486	0.02	1	0.00182749	Species$\rightarrow$Environment
4487	0.02	1	0.00163281	Species$\rightarrow$Environment
4488	0.02	1	0.00247335	Species$\rightarrow$Environment
4489	0.02	1	0.00194897	Species$\rightarrow$Environment
4490	0.02	1	0.00231195	Species$\rightarrow$Environment
4491	0.02	1	0.00179958	Species$\rightarrow$Environment
4492	0.02	1	0.00181538	Species$\rightarrow$Environment
4493	0.02	1	0.00159318	Species$\rightarrow$Environment
4494	0.02	1	0.00223622	Species$\rightarrow$Environment
4495	0.02	1	0.00244031	Species$\rightarrow$Environment
4496	0.02	1	0.00159495	Species$\rightarrow$Environment
4497	0.02	1	0.00231824	Species$\rightarrow$Environment
4498	0.02	1	0.00179602	Species$\rightarrow$Environment
4499	0.02	1	0.00162419	Species$\rightarrow$Environment
4500	0.02	1	0.00181469	Species$\rightarrow$Environment
4901	0.02	6	0.0222287	Species$\rightarrow$Environment
4902	0.02	6	0.0403235	Species$\rightarrow$Environment
4903	0.02	6	0.0400932	Species$\rightarrow$Environment
4904	0.02	6	0.0453619	Species$\rightarrow$Environment
4905	0.02	6	0.0346115	Species$\rightarrow$Environment
4906	0.02	6	0.0350909	Species$\rightarrow$Environment
4907	0.02	6	0.0330874	Species$\rightarrow$Environment
4908	0.02	6	0.044599	Species$\rightarrow$Environment
4909	0.02	6	0.0463681	Species$\rightarrow$Environment
4910	0.02	6	0.0508585	Species$\rightarrow$Environment
4911	0.02	6	0.0455003	Species$\rightarrow$Environment
4912	0.02	6	0.0499237	Species$\rightarrow$Environment
4913	0.02	6	0.0398151	Species$\rightarrow$Environment
4914	0.02	6	0.0393624	Species$\rightarrow$Environment
4915	0.02	6	0.0361599	Species$\rightarrow$Environment
4916	0.02	6	0.0410221	Species$\rightarrow$Environment
4917	0.02	6	0.0519123	Species$\rightarrow$Environment
4918	0.02	6	0.0483118	Species$\rightarrow$Environment
4919	0.02	6	0.0520732	Species$\rightarrow$Environment
4920	0.02	6	0.0402397	Species$\rightarrow$Environment
4921	0.02	6	0.0407124	Species$\rightarrow$Environment
4922	0.02	6	0.0565969	Species$\rightarrow$Environment
4923	0.02	6	0.0444948	Species$\rightarrow$Environment
4924	0.02	6	0.0573258	Species$\rightarrow$Environment
4925	0.02	6	0.0587074	Species$\rightarrow$Environment
4926	0.02	6	0.0579063	Species$\rightarrow$Environment
4927	0.02	6	0.0492178	Species$\rightarrow$Environment
4928	0.02	6	0.0425359	Species$\rightarrow$Environment
4929	0.02	6	0.0445042	Species$\rightarrow$Environment
4930	0.02	6	0.0486611	Species$\rightarrow$Environment
4931	0.02	6	0.0586501	Species$\rightarrow$Environment
4932	0.02	6	0.0586022	Species$\rightarrow$Environment
4933	0.02	6	0.0479943	Species$\rightarrow$Environment
4934	0.02	6	0.049631	Species$\rightarrow$Environment
4935	0.02	6	0.0482824	Species$\rightarrow$Environment
4936	0.02	6	0.0506437	Species$\rightarrow$Environment
4937	0.02	6	0.0439555	Species$\rightarrow$Environment
4938	0.02	6	0.0455877	Species$\rightarrow$Environment
4939	0.02	6	0.0445889	Species$\rightarrow$Environment
4940	0.02	6	0.045858	Species$\rightarrow$Environment
4941	0.02	6	0.0488355	Species$\rightarrow$Environment
4942	0.02	6	0.0553996	Species$\rightarrow$Environment
4943	0.02	6	0.0610825	Species$\rightarrow$Environment
4944	0.02	6	0.0399986	Species$\rightarrow$Environment
4945	0.02	6	0.0502204	Species$\rightarrow$Environment
4946	0.02	6	0.0547099	Species$\rightarrow$Environment
4947	0.02	6	0.0430466	Species$\rightarrow$Environment
4948	0.02	6	0.0504071	Species$\rightarrow$Environment
4949	0.02	6	0.047828	Species$\rightarrow$Environment
4950	0.02	6	0.0543873	Species$\rightarrow$Environment
4951	0.02	6	0.0485597	Species$\rightarrow$Environment
4952	0.02	6	0.0514126	Species$\rightarrow$Environment
4953	0.02	6	0.0539409	Species$\rightarrow$Environment
4954	0.02	6	0.0447557	Species$\rightarrow$Environment
4955	0.02	6	0.0562529	Species$\rightarrow$Environment
4956	0.02	6	0.0391207	Species$\rightarrow$Environment
4957	0.02	6	0.0460576	Species$\rightarrow$Environment
4958	0.02	6	0.0491303	Species$\rightarrow$Environment
4959	0.02	6	0.0410312	Species$\rightarrow$Environment
4960	0.02	6	0.0524898	Species$\rightarrow$Environment
4961	0.02	6	0.0455568	Species$\rightarrow$Environment
4962	0.02	6	0.0554402	Species$\rightarrow$Environment
4963	0.02	6	0.0459179	Species$\rightarrow$Environment
4964	0.02	6	0.0423398	Species$\rightarrow$Environment
4965	0.02	6	0.0389176	Species$\rightarrow$Environment
4966	0.02	6	0.0507007	Species$\rightarrow$Environment
4967	0.02	6	0.0520757	Species$\rightarrow$Environment
4968	0.02	6	0.0553522	Species$\rightarrow$Environment
4969	0.02	6	0.0570101	Species$\rightarrow$Environment
4970	0.02	6	0.0534016	Species$\rightarrow$Environment
4971	0.02	6	0.0491149	Species$\rightarrow$Environment
4972	0.02	6	0.0503035	Species$\rightarrow$Environment
4973	0.02	6	0.0548377	Species$\rightarrow$Environment
4974	0.02	6	0.0573409	Species$\rightarrow$Environment
4975	0.02	6	0.0529476	Species$\rightarrow$Environment
4976	0.02	6	0.0565258	Species$\rightarrow$Environment
4977	0.02	6	0.04761	Species$\rightarrow$Environment
4978	0.02	6	0.0469316	Species$\rightarrow$Environment
4979	0.02	6	0.0417582	Species$\rightarrow$Environment
4980	0.02	6	0.0565143	Species$\rightarrow$Environment
4981	0.02	6	0.0489819	Species$\rightarrow$Environment
4982	0.02	6	0.0476785	Species$\rightarrow$Environment
4983	0.02	6	0.0470024	Species$\rightarrow$Environment
4984	0.02	6	0.049458	Species$\rightarrow$Environment
4985	0.02	6	0.042964	Species$\rightarrow$Environment
4986	0.02	6	0.0475234	Species$\rightarrow$Environment
4987	0.02	6	0.0528786	Species$\rightarrow$Environment
4988	0.02	6	0.0568149	Species$\rightarrow$Environment
4989	0.02	6	0.0476487	Species$\rightarrow$Environment
4990	0.02	6	0.0511886	Species$\rightarrow$Environment
4991	0.02	6	0.0489111	Species$\rightarrow$Environment
4992	0.02	6	0.0487706	Species$\rightarrow$Environment
4993	0.02	6	0.0389494	Species$\rightarrow$Environment
4994	0.02	6	0.049021	Species$\rightarrow$Environment
4995	0.02	6	0.0502324	Species$\rightarrow$Environment
4996	0.02	6	0.0555672	Species$\rightarrow$Environment
4997	0.02	6	0.0496982	Species$\rightarrow$Environment
4998	0.02	6	0.0521144	Species$\rightarrow$Environment
4999	0.02	6	0.0469576	Species$\rightarrow$Environment
5000	0.02	6	0.0506107	Species$\rightarrow$Environment
5901	0.03	1	0.00311044	Species$\rightarrow$Environment
5902	0.03	1	0.00196766	Species$\rightarrow$Environment
5903	0.03	1	0.00145234	Species$\rightarrow$Environment
5904	0.03	1	0.00275285	Species$\rightarrow$Environment
5905	0.03	1	0.00185374	Species$\rightarrow$Environment
5906	0.03	1	0.00239617	Species$\rightarrow$Environment
5907	0.03	1	0.00223492	Species$\rightarrow$Environment
5908	0.03	1	0.00157005	Species$\rightarrow$Environment
5909	0.03	1	0.00171523	Species$\rightarrow$Environment
5910	0.03	1	0.00178175	Species$\rightarrow$Environment
5911	0.03	1	0.00241067	Species$\rightarrow$Environment
5912	0.03	1	0.00231726	Species$\rightarrow$Environment
5913	0.03	1	0.00131942	Species$\rightarrow$Environment
5914	0.03	1	0.00107731	Species$\rightarrow$Environment
5915	0.03	1	0.00136725	Species$\rightarrow$Environment
5916	0.03	1	0.00154805	Species$\rightarrow$Environment
5917	0.03	1	0.00170351	Species$\rightarrow$Environment
5918	0.03	1	0.00099089	Species$\rightarrow$Environment
5919	0.03	1	0.00143249	Species$\rightarrow$Environment
5920	0.03	1	0.0012653	Species$\rightarrow$Environment
5921	0.03	1	0.00244923	Species$\rightarrow$Environment
5922	0.03	1	0.00202968	Species$\rightarrow$Environment
5923	0.03	1	0.00116266	Species$\rightarrow$Environment
5924	0.03	1	0.00143507	Species$\rightarrow$Environment
5925	0.03	1	0.00225767	Species$\rightarrow$Environment
5926	0.03	1	0.00212039	Species$\rightarrow$Environment
5927	0.03	1	0.00152142	Species$\rightarrow$Environment
5928	0.03	1	0.00168402	Species$\rightarrow$Environment
5929	0.03	1	0.00128308	Species$\rightarrow$Environment
5930	0.03	1	0.00198973	Species$\rightarrow$Environment
5931	0.03	1	0.00202438	Species$\rightarrow$Environment
5932	0.03	1	0.0011971	Species$\rightarrow$Environment
5933	0.03	1	0.00165098	Species$\rightarrow$Environment
5934	0.03	1	0.00150148	Species$\rightarrow$Environment
5935	0.03	1	0.00155596	Species$\rightarrow$Environment
5936	0.03	1	0.0023556	Species$\rightarrow$Environment
5937	0.03	1	0.00138032	Species$\rightarrow$Environment
5938	0.03	1	0.00132772	Species$\rightarrow$Environment
5939	0.03	1	0.00121255	Species$\rightarrow$Environment
5940	0.03	1	0.00176322	Species$\rightarrow$Environment
5941	0.03	1	0.00175822	Species$\rightarrow$Environment
5942	0.03	1	0.00152516	Species$\rightarrow$Environment
5943	0.03	1	0.00147458	Species$\rightarrow$Environment
5944	0.03	1	0.0012533	Species$\rightarrow$Environment
5945	0.03	1	0.00182158	Species$\rightarrow$Environment
5946	0.03	1	0.00113542	Species$\rightarrow$Environment
5947	0.03	1	0.00111362	Species$\rightarrow$Environment
5948	0.03	1	0.00129854	Species$\rightarrow$Environment
5949	0.03	1	0.00176892	Species$\rightarrow$Environment
5950	0.03	1	0.00218426	Species$\rightarrow$Environment
5951	0.03	1	0.00145385	Species$\rightarrow$Environment
5952	0.03	1	0.00127861	Species$\rightarrow$Environment
5953	0.03	1	0.00152114	Species$\rightarrow$Environment
5954	0.03	1	0.000977622	Species$\rightarrow$Environment
5955	0.03	1	0.00132706	Species$\rightarrow$Environment
5956	0.03	1	0.00165672	Species$\rightarrow$Environment
5957	0.03	1	0.00107969	Species$\rightarrow$Environment
5958	0.03	1	0.00191464	Species$\rightarrow$Environment
5959	0.03	1	0.001255	Species$\rightarrow$Environment
5960	0.03	1	0.00226686	Species$\rightarrow$Environment
5961	0.03	1	0.00137539	Species$\rightarrow$Environment
5962	0.03	1	0.00165269	Species$\rightarrow$Environment
5963	0.03	1	0.0019298	Species$\rightarrow$Environment
5964	0.03	1	0.00122891	Species$\rightarrow$Environment
5965	0.03	1	0.00149294	Species$\rightarrow$Environment
5966	0.03	1	0.00188315	Species$\rightarrow$Environment
5967	0.03	1	0.00154379	Species$\rightarrow$Environment
5968	0.03	1	0.00155681	Species$\rightarrow$Environment
5969	0.03	1	0.00113268	Species$\rightarrow$Environment
5970	0.03	1	0.00167336	Species$\rightarrow$Environment
5971	0.03	1	0.00140196	Species$\rightarrow$Environment
5972	0.03	1	0.00157745	Species$\rightarrow$Environment
5973	0.03	1	0.00155524	Species$\rightarrow$Environment
5974	0.03	1	0.00192725	Species$\rightarrow$Environment
5975	0.03	1	0.00127887	Species$\rightarrow$Environment
5976	0.03	1	0.00153525	Species$\rightarrow$Environment
5977	0.03	1	0.00140251	Species$\rightarrow$Environment
5978	0.03	1	0.00203971	Species$\rightarrow$Environment
5979	0.03	1	0.00133429	Species$\rightarrow$Environment
5980	0.03	1	0.00102334	Species$\rightarrow$Environment
5981	0.03	1	0.00146057	Species$\rightarrow$Environment
5982	0.03	1	0.00127688	Species$\rightarrow$Environment
5983	0.03	1	0.00142347	Species$\rightarrow$Environment
5984	0.03	1	0.00170939	Species$\rightarrow$Environment
5985	0.03	1	0.00128451	Species$\rightarrow$Environment
5986	0.03	1	0.00189199	Species$\rightarrow$Environment
5987	0.03	1	0.00135438	Species$\rightarrow$Environment
5988	0.03	1	0.00210174	Species$\rightarrow$Environment
5989	0.03	1	0.00107571	Species$\rightarrow$Environment
5990	0.03	1	0.00147783	Species$\rightarrow$Environment
5991	0.03	1	0.00239174	Species$\rightarrow$Environment
5992	0.03	1	0.000974187	Species$\rightarrow$Environment
5993	0.03	1	0.00169586	Species$\rightarrow$Environment
5994	0.03	1	0.00150307	Species$\rightarrow$Environment
5995	0.03	1	0.00154854	Species$\rightarrow$Environment
5996	0.03	1	0.00220845	Species$\rightarrow$Environment
5997	0.03	1	0.00147927	Species$\rightarrow$Environment
5998	0.03	1	0.00122998	Species$\rightarrow$Environment
5999	0.03	1	0.00156771	Species$\rightarrow$Environment
6000	0.03	1	0.00204598	Species$\rightarrow$Environment
6401	0.03	6	0.0171533	Species$\rightarrow$Environment
6402	0.03	6	0.0163213	Species$\rightarrow$Environment
6403	0.03	6	0.0112649	Species$\rightarrow$Environment
6404	0.03	6	0.019296	Species$\rightarrow$Environment
6405	0.03	6	0.01277	Species$\rightarrow$Environment
6406	0.03	6	0.017314	Species$\rightarrow$Environment
6407	0.03	6	0.0168182	Species$\rightarrow$Environment
6408	0.03	6	0.015171	Species$\rightarrow$Environment
6409	0.03	6	0.0189274	Species$\rightarrow$Environment
6410	0.03	6	0.0169628	Species$\rightarrow$Environment
6411	0.03	6	0.0179984	Species$\rightarrow$Environment
6412	0.03	6	0.022638	Species$\rightarrow$Environment
6413	0.03	6	0.0191686	Species$\rightarrow$Environment
6414	0.03	6	0.0132149	Species$\rightarrow$Environment
6415	0.03	6	0.0142989	Species$\rightarrow$Environment
6416	0.03	6	0.0164688	Species$\rightarrow$Environment
6417	0.03	6	0.0243053	Species$\rightarrow$Environment
6418	0.03	6	0.0166586	Species$\rightarrow$Environment
6419	0.03	6	0.0223047	Species$\rightarrow$Environment
6420	0.03	6	0.0210103	Species$\rightarrow$Environment
6421	0.03	6	0.0234239	Species$\rightarrow$Environment
6422	0.03	6	0.0191802	Species$\rightarrow$Environment
6423	0.03	6	0.0234724	Species$\rightarrow$Environment
6424	0.03	6	0.0168167	Species$\rightarrow$Environment
6425	0.03	6	0.028434	Species$\rightarrow$Environment
6426	0.03	6	0.0259939	Species$\rightarrow$Environment
6427	0.03	6	0.0249783	Species$\rightarrow$Environment
6428	0.03	6	0.0247034	Species$\rightarrow$Environment
6429	0.03	6	0.0151051	Species$\rightarrow$Environment
6430	0.03	6	0.0222137	Species$\rightarrow$Environment
6431	0.03	6	0.0182254	Species$\rightarrow$Environment
6432	0.03	6	0.01767	Species$\rightarrow$Environment
6433	0.03	6	0.0214385	Species$\rightarrow$Environment
6434	0.03	6	0.0186847	Species$\rightarrow$Environment
6435	0.03	6	0.0178835	Species$\rightarrow$Environment
6436	0.03	6	0.020212	Species$\rightarrow$Environment
6437	0.03	6	0.0179568	Species$\rightarrow$Environment
6438	0.03	6	0.0188931	Species$\rightarrow$Environment
6439	0.03	6	0.0158717	Species$\rightarrow$Environment
6440	0.03	6	0.0182764	Species$\rightarrow$Environment
6441	0.03	6	0.0140899	Species$\rightarrow$Environment
6442	0.03	6	0.0137494	Species$\rightarrow$Environment
6443	0.03	6	0.0186747	Species$\rightarrow$Environment
6444	0.03	6	0.0215476	Species$\rightarrow$Environment
6445	0.03	6	0.0260822	Species$\rightarrow$Environment
6446	0.03	6	0.0138343	Species$\rightarrow$Environment
6447	0.03	6	0.0223545	Species$\rightarrow$Environment
6448	0.03	6	0.0147766	Species$\rightarrow$Environment
6449	0.03	6	0.0231592	Species$\rightarrow$Environment
6450	0.03	6	0.0192916	Species$\rightarrow$Environment
6451	0.03	6	0.0239823	Species$\rightarrow$Environment
6452	0.03	6	0.0141513	Species$\rightarrow$Environment
6453	0.03	6	0.0166395	Species$\rightarrow$Environment
6454	0.03	6	0.0114998	Species$\rightarrow$Environment
6455	0.03	6	0.0198162	Species$\rightarrow$Environment
6456	0.03	6	0.0225018	Species$\rightarrow$Environment
6457	0.03	6	0.0175671	Species$\rightarrow$Environment
6458	0.03	6	0.0233046	Species$\rightarrow$Environment
6459	0.03	6	0.0182008	Species$\rightarrow$Environment
6460	0.03	6	0.0282592	Species$\rightarrow$Environment
6461	0.03	6	0.0162832	Species$\rightarrow$Environment
6462	0.03	6	0.018436	Species$\rightarrow$Environment
6463	0.03	6	0.0203838	Species$\rightarrow$Environment
6464	0.03	6	0.0150893	Species$\rightarrow$Environment
6465	0.03	6	0.0176428	Species$\rightarrow$Environment
6466	0.03	6	0.0231983	Species$\rightarrow$Environment
6467	0.03	6	0.0192504	Species$\rightarrow$Environment
6468	0.03	6	0.0172319	Species$\rightarrow$Environment
6469	0.03	6	0.0137132	Species$\rightarrow$Environment
6470	0.03	6	0.0162799	Species$\rightarrow$Environment
6471	0.03	6	0.0207663	Species$\rightarrow$Environment
6472	0.03	6	0.0171484	Species$\rightarrow$Environment
6473	0.03	6	0.0188379	Species$\rightarrow$Environment
6474	0.03	6	0.0228854	Species$\rightarrow$Environment
6475	0.03	6	0.0202177	Species$\rightarrow$Environment
6476	0.03	6	0.0160424	Species$\rightarrow$Environment
6477	0.03	6	0.0126427	Species$\rightarrow$Environment
6478	0.03	6	0.0167504	Species$\rightarrow$Environment
6479	0.03	6	0.0149855	Species$\rightarrow$Environment
6480	0.03	6	0.0114955	Species$\rightarrow$Environment
6481	0.03	6	0.0205106	Species$\rightarrow$Environment
6482	0.03	6	0.0123957	Species$\rightarrow$Environment
6483	0.03	6	0.0181737	Species$\rightarrow$Environment
6484	0.03	6	0.0184623	Species$\rightarrow$Environment
6485	0.03	6	0.0153392	Species$\rightarrow$Environment
6486	0.03	6	0.0207386	Species$\rightarrow$Environment
6487	0.03	6	0.0110461	Species$\rightarrow$Environment
6488	0.03	6	0.0208645	Species$\rightarrow$Environment
6489	0.03	6	0.013114	Species$\rightarrow$Environment
6490	0.03	6	0.0202574	Species$\rightarrow$Environment
6491	0.03	6	0.0280056	Species$\rightarrow$Environment
6492	0.03	6	0.0115623	Species$\rightarrow$Environment
6493	0.03	6	0.0162862	Species$\rightarrow$Environment
6494	0.03	6	0.0188078	Species$\rightarrow$Environment
6495	0.03	6	0.0192049	Species$\rightarrow$Environment
6496	0.03	6	0.0267497	Species$\rightarrow$Environment
6497	0.03	6	0.0157571	Species$\rightarrow$Environment
6498	0.03	6	0.0201667	Species$\rightarrow$Environment
6499	0.03	6	0.0213639	Species$\rightarrow$Environment
6500	0.03	6	0.0239014	Species$\rightarrow$Environment
7401	0.04	1	0.00862747	Species$\rightarrow$Environment
7402	0.04	1	0.0114834	Species$\rightarrow$Environment
7403	0.04	1	0.00443677	Species$\rightarrow$Environment
7404	0.04	1	0.00445765	Species$\rightarrow$Environment
7405	0.04	1	0.00266176	Species$\rightarrow$Environment
7406	0.04	1	0.00208502	Species$\rightarrow$Environment
7407	0.04	1	0.00152389	Species$\rightarrow$Environment
7408	0.04	1	0.00174188	Species$\rightarrow$Environment
7409	0.04	1	0.00128238	Species$\rightarrow$Environment
7410	0.04	1	0.00159015	Species$\rightarrow$Environment
7411	0.04	1	0.00104091	Species$\rightarrow$Environment
7412	0.04	1	0.00155018	Species$\rightarrow$Environment
7413	0.04	1	0.00129987	Species$\rightarrow$Environment
7414	0.04	1	0.00123604	Species$\rightarrow$Environment
7415	0.04	1	0.00149303	Species$\rightarrow$Environment
7416	0.04	1	0.00169596	Species$\rightarrow$Environment
7417	0.04	1	0.00127588	Species$\rightarrow$Environment
7418	0.04	1	0.0016333	Species$\rightarrow$Environment
7419	0.04	1	0.0013845	Species$\rightarrow$Environment
7420	0.04	1	0.000892748	Species$\rightarrow$Environment
7421	0.04	1	0.00126062	Species$\rightarrow$Environment
7422	0.04	1	0.00171016	Species$\rightarrow$Environment
7423	0.04	1	0.000673796	Species$\rightarrow$Environment
7424	0.04	1	0.00176868	Species$\rightarrow$Environment
7425	0.04	1	0.0012611	Species$\rightarrow$Environment
7426	0.04	1	0.00205855	Species$\rightarrow$Environment
7427	0.04	1	0.00118795	Species$\rightarrow$Environment
7428	0.04	1	0.00139236	Species$\rightarrow$Environment
7429	0.04	1	0.000945675	Species$\rightarrow$Environment
7430	0.04	1	0.00203706	Species$\rightarrow$Environment
7431	0.04	1	0.00207529	Species$\rightarrow$Environment
7432	0.04	1	0.000905952	Species$\rightarrow$Environment
7433	0.04	1	0.00123088	Species$\rightarrow$Environment
7434	0.04	1	0.00229996	Species$\rightarrow$Environment
7435	0.04	1	0.00281864	Species$\rightarrow$Environment
7436	0.04	1	0.00108511	Species$\rightarrow$Environment
7437	0.04	1	0.00186365	Species$\rightarrow$Environment
7438	0.04	1	0.000931599	Species$\rightarrow$Environment
7439	0.04	1	0.00159764	Species$\rightarrow$Environment
7440	0.04	1	0.00148793	Species$\rightarrow$Environment
7441	0.04	1	0.00207222	Species$\rightarrow$Environment
7442	0.04	1	0.000864989	Species$\rightarrow$Environment
7443	0.04	1	0.00124889	Species$\rightarrow$Environment
7444	0.04	1	0.000990136	Species$\rightarrow$Environment
7445	0.04	1	0.00110947	Species$\rightarrow$Environment
7446	0.04	1	0.00267889	Species$\rightarrow$Environment
7447	0.04	1	0.00165369	Species$\rightarrow$Environment
7448	0.04	1	0.00184115	Species$\rightarrow$Environment
7449	0.04	1	0.00189516	Species$\rightarrow$Environment
7450	0.04	1	0.00183287	Species$\rightarrow$Environment
7451	0.04	1	0.00163204	Species$\rightarrow$Environment
7452	0.04	1	0.00119353	Species$\rightarrow$Environment
7453	0.04	1	0.00121198	Species$\rightarrow$Environment
7454	0.04	1	0.00266037	Species$\rightarrow$Environment
7455	0.04	1	0.00219999	Species$\rightarrow$Environment
7456	0.04	1	0.00156305	Species$\rightarrow$Environment
7457	0.04	1	0.00366668	Species$\rightarrow$Environment
7458	0.04	1	0.00205128	Species$\rightarrow$Environment
7459	0.04	1	0.00100535	Species$\rightarrow$Environment
7460	0.04	1	0.00123867	Species$\rightarrow$Environment
7461	0.04	1	0.00252114	Species$\rightarrow$Environment
7462	0.04	1	0.00314702	Species$\rightarrow$Environment
7463	0.04	1	0.0016076	Species$\rightarrow$Environment
7464	0.04	1	0.00295789	Species$\rightarrow$Environment
7465	0.04	1	0.002026	Species$\rightarrow$Environment
7466	0.04	1	0.00299306	Species$\rightarrow$Environment
7467	0.04	1	0.00254618	Species$\rightarrow$Environment
7468	0.04	1	0.00219106	Species$\rightarrow$Environment
7469	0.04	1	0.00209855	Species$\rightarrow$Environment
7470	0.04	1	0.00301431	Species$\rightarrow$Environment
7471	0.04	1	0.00274037	Species$\rightarrow$Environment
7472	0.04	1	0.000959939	Species$\rightarrow$Environment
7473	0.04	1	0.00145825	Species$\rightarrow$Environment
7474	0.04	1	0.00170906	Species$\rightarrow$Environment
7475	0.04	1	0.00177509	Species$\rightarrow$Environment
7476	0.04	1	0.00146733	Species$\rightarrow$Environment
7477	0.04	1	0.00217992	Species$\rightarrow$Environment
7478	0.04	1	0.00197653	Species$\rightarrow$Environment
7479	0.04	1	0.00297581	Species$\rightarrow$Environment
7480	0.04	1	0.00220817	Species$\rightarrow$Environment
7481	0.04	1	0.00424315	Species$\rightarrow$Environment
7482	0.04	1	0.00225449	Species$\rightarrow$Environment
7483	0.04	1	0.00248052	Species$\rightarrow$Environment
7484	0.04	1	0.00231325	Species$\rightarrow$Environment
7485	0.04	1	0.00294344	Species$\rightarrow$Environment
7486	0.04	1	0.00133861	Species$\rightarrow$Environment
7487	0.04	1	0.00146426	Species$\rightarrow$Environment
7488	0.04	1	0.00369787	Species$\rightarrow$Environment
7489	0.04	1	0.00285647	Species$\rightarrow$Environment
7490	0.04	1	0.000542637	Species$\rightarrow$Environment
7491	0.04	1	0.00240575	Species$\rightarrow$Environment
7492	0.04	1	0.00224491	Species$\rightarrow$Environment
7493	0.04	1	0.00191878	Species$\rightarrow$Environment
7494	0.04	1	0.0012785	Species$\rightarrow$Environment
7495	0.04	1	0.00154552	Species$\rightarrow$Environment
7496	0.04	1	0.00225904	Species$\rightarrow$Environment
7497	0.04	1	0.002011	Species$\rightarrow$Environment
7498	0.04	1	0.00124012	Species$\rightarrow$Environment
7499	0.04	1	0.0022042	Species$\rightarrow$Environment
7500	0.04	1	0.000885649	Species$\rightarrow$Environment
7901	0.04	6	0.0509857	Species$\rightarrow$Environment
7902	0.04	6	0.0552385	Species$\rightarrow$Environment
7903	0.04	6	0.0292531	Species$\rightarrow$Environment
7904	0.04	6	0.031679	Species$\rightarrow$Environment
7905	0.04	6	0.0193188	Species$\rightarrow$Environment
7906	0.04	6	0.018325	Species$\rightarrow$Environment
7907	0.04	6	0.0143482	Species$\rightarrow$Environment
7908	0.04	6	0.0208685	Species$\rightarrow$Environment
7909	0.04	6	0.0221847	Species$\rightarrow$Environment
7910	0.04	6	0.0185786	Species$\rightarrow$Environment
7911	0.04	6	0.0117201	Species$\rightarrow$Environment
7912	0.04	6	0.0105881	Species$\rightarrow$Environment
7913	0.04	6	0.0150184	Species$\rightarrow$Environment
7914	0.04	6	0.0214509	Species$\rightarrow$Environment
7915	0.04	6	0.0153241	Species$\rightarrow$Environment
7916	0.04	6	0.0144545	Species$\rightarrow$Environment
7917	0.04	6	0.014582	Species$\rightarrow$Environment
7918	0.04	6	0.0162907	Species$\rightarrow$Environment
7919	0.04	6	0.0120896	Species$\rightarrow$Environment
7920	0.04	6	0.0153571	Species$\rightarrow$Environment
7921	0.04	6	0.0115256	Species$\rightarrow$Environment
7922	0.04	6	0.0133007	Species$\rightarrow$Environment
7923	0.04	6	0.00735202	Species$\rightarrow$Environment
7924	0.04	6	0.0125309	Species$\rightarrow$Environment
7925	0.04	6	0.00966899	Species$\rightarrow$Environment
7926	0.04	6	0.0128276	Species$\rightarrow$Environment
7927	0.04	6	0.0112851	Species$\rightarrow$Environment
7928	0.04	6	0.012954	Species$\rightarrow$Environment
7929	0.04	6	0.0150513	Species$\rightarrow$Environment
7930	0.04	6	0.0134708	Species$\rightarrow$Environment
7931	0.04	6	0.0172096	Species$\rightarrow$Environment
7932	0.04	6	0.0121634	Species$\rightarrow$Environment
7933	0.04	6	0.0113485	Species$\rightarrow$Environment
7934	0.04	6	0.0133727	Species$\rightarrow$Environment
7935	0.04	6	0.0167844	Species$\rightarrow$Environment
7936	0.04	6	0.00924038	Species$\rightarrow$Environment
7937	0.04	6	0.0176841	Species$\rightarrow$Environment
7938	0.04	6	0.00803219	Species$\rightarrow$Environment
7939	0.04	6	0.0125198	Species$\rightarrow$Environment
7940	0.04	6	0.0116833	Species$\rightarrow$Environment
7941	0.04	6	0.01326	Species$\rightarrow$Environment
7942	0.04	6	0.0102871	Species$\rightarrow$Environment
7943	0.04	6	0.0107307	Species$\rightarrow$Environment
7944	0.04	6	0.010668	Species$\rightarrow$Environment
7945	0.04	6	0.0142712	Species$\rightarrow$Environment
7946	0.04	6	0.0108461	Species$\rightarrow$Environment
7947	0.04	6	0.0127029	Species$\rightarrow$Environment
7948	0.04	6	0.01288	Species$\rightarrow$Environment
7949	0.04	6	0.0105952	Species$\rightarrow$Environment
7950	0.04	6	0.0128398	Species$\rightarrow$Environment
7951	0.04	6	0.0200483	Species$\rightarrow$Environment
7952	0.04	6	0.0138047	Species$\rightarrow$Environment
7953	0.04	6	0.0164196	Species$\rightarrow$Environment
7954	0.04	6	0.0123688	Species$\rightarrow$Environment
7955	0.04	6	0.0193455	Species$\rightarrow$Environment
7956	0.04	6	0.0147809	Species$\rightarrow$Environment
7957	0.04	6	0.0173192	Species$\rightarrow$Environment
7958	0.04	6	0.016219	Species$\rightarrow$Environment
7959	0.04	6	0.0127501	Species$\rightarrow$Environment
7960	0.04	6	0.00973704	Species$\rightarrow$Environment
7961	0.04	6	0.0154367	Species$\rightarrow$Environment
7962	0.04	6	0.0161872	Species$\rightarrow$Environment
7963	0.04	6	0.0126328	Species$\rightarrow$Environment
7964	0.04	6	0.0118119	Species$\rightarrow$Environment
7965	0.04	6	0.011741	Species$\rightarrow$Environment
7966	0.04	6	0.0165153	Species$\rightarrow$Environment
7967	0.04	6	0.0132152	Species$\rightarrow$Environment
7968	0.04	6	0.0204256	Species$\rightarrow$Environment
7969	0.04	6	0.0170906	Species$\rightarrow$Environment
7970	0.04	6	0.0202596	Species$\rightarrow$Environment
7971	0.04	6	0.0123177	Species$\rightarrow$Environment
7972	0.04	6	0.019938	Species$\rightarrow$Environment
7973	0.04	6	0.0139585	Species$\rightarrow$Environment
7974	0.04	6	0.0174199	Species$\rightarrow$Environment
7975	0.04	6	0.0154603	Species$\rightarrow$Environment
7976	0.04	6	0.0136624	Species$\rightarrow$Environment
7977	0.04	6	0.0159267	Species$\rightarrow$Environment
7978	0.04	6	0.0169542	Species$\rightarrow$Environment
7979	0.04	6	0.0143818	Species$\rightarrow$Environment
7980	0.04	6	0.0193496	Species$\rightarrow$Environment
7981	0.04	6	0.01608	Species$\rightarrow$Environment
7982	0.04	6	0.014563	Species$\rightarrow$Environment
7983	0.04	6	0.0125581	Species$\rightarrow$Environment
7984	0.04	6	0.0156502	Species$\rightarrow$Environment
7985	0.04	6	0.0105946	Species$\rightarrow$Environment
7986	0.04	6	0.00934478	Species$\rightarrow$Environment
7987	0.04	6	0.0145609	Species$\rightarrow$Environment
7988	0.04	6	0.0165344	Species$\rightarrow$Environment
7989	0.04	6	0.015955	Species$\rightarrow$Environment
7990	0.04	6	0.0112035	Species$\rightarrow$Environment
7991	0.04	6	0.0138986	Species$\rightarrow$Environment
7992	0.04	6	0.0116626	Species$\rightarrow$Environment
7993	0.04	6	0.0138659	Species$\rightarrow$Environment
7994	0.04	6	0.0106786	Species$\rightarrow$Environment
7995	0.04	6	0.0117636	Species$\rightarrow$Environment
7996	0.04	6	0.0144984	Species$\rightarrow$Environment
7997	0.04	6	0.0185922	Species$\rightarrow$Environment
7998	0.04	6	0.0164778	Species$\rightarrow$Environment
7999	0.04	6	0.0201651	Species$\rightarrow$Environment
8000	0.04	6	0.0111423	Species$\rightarrow$Environment
8901	0.042	1	0.00860353	Species$\rightarrow$Environment
8902	0.042	1	0.00854342	Species$\rightarrow$Environment
8903	0.042	1	0.00940537	Species$\rightarrow$Environment
8904	0.042	1	0.0096739	Species$\rightarrow$Environment
8905	0.042	1	0.00631803	Species$\rightarrow$Environment
8906	0.042	1	0.00835434	Species$\rightarrow$Environment
8907	0.042	1	0.00776149	Species$\rightarrow$Environment
8908	0.042	1	0.00684693	Species$\rightarrow$Environment
8909	0.042	1	0.00831484	Species$\rightarrow$Environment
8910	0.042	1	0.0108328	Species$\rightarrow$Environment
8911	0.042	1	0.0153268	Species$\rightarrow$Environment
8912	0.042	1	0.00705276	Species$\rightarrow$Environment
8913	0.042	1	0.0111483	Species$\rightarrow$Environment
8914	0.042	1	0.00784523	Species$\rightarrow$Environment
8915	0.042	1	0.00622054	Species$\rightarrow$Environment
8916	0.042	1	0.00601609	Species$\rightarrow$Environment
8917	0.042	1	0.00739936	Species$\rightarrow$Environment
8918	0.042	1	0.00660139	Species$\rightarrow$Environment
8919	0.042	1	0.00945639	Species$\rightarrow$Environment
8920	0.042	1	0.00960992	Species$\rightarrow$Environment
8921	0.042	1	0.00859665	Species$\rightarrow$Environment
8922	0.042	1	0.00571539	Species$\rightarrow$Environment
8923	0.042	1	0.00751601	Species$\rightarrow$Environment
8924	0.042	1	0.0106655	Species$\rightarrow$Environment
8925	0.042	1	0.00870328	Species$\rightarrow$Environment
8926	0.042	1	0.00683116	Species$\rightarrow$Environment
8927	0.042	1	0.00927634	Species$\rightarrow$Environment
8928	0.042	1	0.0149909	Species$\rightarrow$Environment
8929	0.042	1	0.00743231	Species$\rightarrow$Environment
8930	0.042	1	0.00968498	Species$\rightarrow$Environment
8931	0.042	1	0.00928616	Species$\rightarrow$Environment
8932	0.042	1	0.011453	Species$\rightarrow$Environment
8933	0.042	1	0.0103827	Species$\rightarrow$Environment
8934	0.042	1	0.00800532	Species$\rightarrow$Environment
8935	0.042	1	0.00719471	Species$\rightarrow$Environment
8936	0.042	1	0.00769623	Species$\rightarrow$Environment
8937	0.042	1	0.011844	Species$\rightarrow$Environment
8938	0.042	1	0.0154624	Species$\rightarrow$Environment
8939	0.042	1	0.0113355	Species$\rightarrow$Environment
8940	0.042	1	0.0123636	Species$\rightarrow$Environment
8941	0.042	1	0.00527912	Species$\rightarrow$Environment
8942	0.042	1	0.00997084	Species$\rightarrow$Environment
8943	0.042	1	0.0121208	Species$\rightarrow$Environment
8944	0.042	1	0.00669784	Species$\rightarrow$Environment
8945	0.042	1	0.00584922	Species$\rightarrow$Environment
8946	0.042	1	0.00983545	Species$\rightarrow$Environment
8947	0.042	1	0.00776005	Species$\rightarrow$Environment
8948	0.042	1	0.00773614	Species$\rightarrow$Environment
8949	0.042	1	0.00921461	Species$\rightarrow$Environment
8950	0.042	1	0.00818126	Species$\rightarrow$Environment
8951	0.042	1	0.0140756	Species$\rightarrow$Environment
8952	0.042	1	0.0146902	Species$\rightarrow$Environment
8953	0.042	1	0.00814483	Species$\rightarrow$Environment
8954	0.042	1	0.00545061	Species$\rightarrow$Environment
8955	0.042	1	0.0104473	Species$\rightarrow$Environment
8956	0.042	1	0.00821919	Species$\rightarrow$Environment
8957	0.042	1	0.00734331	Species$\rightarrow$Environment
8958	0.042	1	0.0082114	Species$\rightarrow$Environment
8959	0.042	1	0.0128274	Species$\rightarrow$Environment
8960	0.042	1	0.0141377	Species$\rightarrow$Environment
8961	0.042	1	0.00641514	Species$\rightarrow$Environment
8962	0.042	1	0.0073675	Species$\rightarrow$Environment
8963	0.042	1	0.010751	Species$\rightarrow$Environment
8964	0.042	1	0.00831466	Species$\rightarrow$Environment
8965	0.042	1	0.0164141	Species$\rightarrow$Environment
8966	0.042	1	0.00897399	Species$\rightarrow$Environment
8967	0.042	1	0.00906451	Species$\rightarrow$Environment
8968	0.042	1	0.0124677	Species$\rightarrow$Environment
8969	0.042	1	0.00882321	Species$\rightarrow$Environment
8970	0.042	1	0.00665794	Species$\rightarrow$Environment
8971	0.042	1	0.0136642	Species$\rightarrow$Environment
8972	0.042	1	0.0110187	Species$\rightarrow$Environment
8973	0.042	1	0.0130745	Species$\rightarrow$Environment
8974	0.042	1	0.00927516	Species$\rightarrow$Environment
8975	0.042	1	0.0101953	Species$\rightarrow$Environment
8976	0.042	1	0.00917994	Species$\rightarrow$Environment
8977	0.042	1	0.00606489	Species$\rightarrow$Environment
8978	0.042	1	0.0125123	Species$\rightarrow$Environment
8979	0.042	1	0.0105388	Species$\rightarrow$Environment
8980	0.042	1	0.0105145	Species$\rightarrow$Environment
8981	0.042	1	0.00728975	Species$\rightarrow$Environment
8982	0.042	1	0.00831851	Species$\rightarrow$Environment
8983	0.042	1	0.011075	Species$\rightarrow$Environment
8984	0.042	1	0.00795725	Species$\rightarrow$Environment
8985	0.042	1	0.00916683	Species$\rightarrow$Environment
8986	0.042	1	0.00933926	Species$\rightarrow$Environment
8987	0.042	1	0.00740539	Species$\rightarrow$Environment
8988	0.042	1	0.00534181	Species$\rightarrow$Environment
8989	0.042	1	0.0119784	Species$\rightarrow$Environment
8990	0.042	1	0.00772508	Species$\rightarrow$Environment
8991	0.042	1	0.00818291	Species$\rightarrow$Environment
8992	0.042	1	0.0096839	Species$\rightarrow$Environment
8993	0.042	1	0.00770766	Species$\rightarrow$Environment
8994	0.042	1	0.00819184	Species$\rightarrow$Environment
8995	0.042	1	0.00967091	Species$\rightarrow$Environment
8996	0.042	1	0.00695593	Species$\rightarrow$Environment
8997	0.042	1	0.00795543	Species$\rightarrow$Environment
8998	0.042	1	0.00768484	Species$\rightarrow$Environment
8999	0.042	1	0.00909775	Species$\rightarrow$Environment
9000	0.042	1	0.0111576	Species$\rightarrow$Environment
9401	0.042	6	0.0549498	Species$\rightarrow$Environment
9402	0.042	6	0.0571556	Species$\rightarrow$Environment
9403	0.042	6	0.0579323	Species$\rightarrow$Environment
9404	0.042	6	0.0540219	Species$\rightarrow$Environment
9405	0.042	6	0.0497045	Species$\rightarrow$Environment
9406	0.042	6	0.0570709	Species$\rightarrow$Environment
9407	0.042	6	0.0427262	Species$\rightarrow$Environment
9408	0.042	6	0.0409169	Species$\rightarrow$Environment
9409	0.042	6	0.0487813	Species$\rightarrow$Environment
9410	0.042	6	0.0586675	Species$\rightarrow$Environment
9411	0.042	6	0.0528005	Species$\rightarrow$Environment
9412	0.042	6	0.05201	Species$\rightarrow$Environment
9413	0.042	6	0.0540698	Species$\rightarrow$Environment
9414	0.042	6	0.0448687	Species$\rightarrow$Environment
9415	0.042	6	0.0487096	Species$\rightarrow$Environment
9416	0.042	6	0.049822	Species$\rightarrow$Environment
9417	0.042	6	0.0485813	Species$\rightarrow$Environment
9418	0.042	6	0.0426321	Species$\rightarrow$Environment
9419	0.042	6	0.0558938	Species$\rightarrow$Environment
9420	0.042	6	0.0505533	Species$\rightarrow$Environment
9421	0.042	6	0.0445445	Species$\rightarrow$Environment
9422	0.042	6	0.0435391	Species$\rightarrow$Environment
9423	0.042	6	0.0514182	Species$\rightarrow$Environment
9424	0.042	6	0.0636906	Species$\rightarrow$Environment
9425	0.042	6	0.050485	Species$\rightarrow$Environment
9426	0.042	6	0.0425481	Species$\rightarrow$Environment
9427	0.042	6	0.0718005	Species$\rightarrow$Environment
9428	0.042	6	0.0633876	Species$\rightarrow$Environment
9429	0.042	6	0.0471026	Species$\rightarrow$Environment
9430	0.042	6	0.0434787	Species$\rightarrow$Environment
9431	0.042	6	0.0450559	Species$\rightarrow$Environment
9432	0.042	6	0.0587071	Species$\rightarrow$Environment
9433	0.042	6	0.0576112	Species$\rightarrow$Environment
9434	0.042	6	0.0516479	Species$\rightarrow$Environment
9435	0.042	6	0.0374769	Species$\rightarrow$Environment
9436	0.042	6	0.0447559	Species$\rightarrow$Environment
9437	0.042	6	0.0551298	Species$\rightarrow$Environment
9438	0.042	6	0.0604833	Species$\rightarrow$Environment
9439	0.042	6	0.0517709	Species$\rightarrow$Environment
9440	0.042	6	0.0620333	Species$\rightarrow$Environment
9441	0.042	6	0.0524281	Species$\rightarrow$Environment
9442	0.042	6	0.0479876	Species$\rightarrow$Environment
9443	0.042	6	0.0549241	Species$\rightarrow$Environment
9444	0.042	6	0.0484217	Species$\rightarrow$Environment
9445	0.042	6	0.0396245	Species$\rightarrow$Environment
9446	0.042	6	0.0707365	Species$\rightarrow$Environment
9447	0.042	6	0.0576596	Species$\rightarrow$Environment
9448	0.042	6	0.0475772	Species$\rightarrow$Environment
9449	0.042	6	0.0448723	Species$\rightarrow$Environment
9450	0.042	6	0.0386948	Species$\rightarrow$Environment
9451	0.042	6	0.0559073	Species$\rightarrow$Environment
9452	0.042	6	0.0623675	Species$\rightarrow$Environment
9453	0.042	6	0.044804	Species$\rightarrow$Environment
9454	0.042	6	0.0435826	Species$\rightarrow$Environment
9455	0.042	6	0.047896	Species$\rightarrow$Environment
9456	0.042	6	0.049094	Species$\rightarrow$Environment
9457	0.042	6	0.0429291	Species$\rightarrow$Environment
9458	0.042	6	0.0479389	Species$\rightarrow$Environment
9459	0.042	6	0.0603457	Species$\rightarrow$Environment
9460	0.042	6	0.0782473	Species$\rightarrow$Environment
9461	0.042	6	0.0397105	Species$\rightarrow$Environment
9462	0.042	6	0.051416	Species$\rightarrow$Environment
9463	0.042	6	0.0553661	Species$\rightarrow$Environment
9464	0.042	6	0.0521074	Species$\rightarrow$Environment
9465	0.042	6	0.070785	Species$\rightarrow$Environment
9466	0.042	6	0.0444073	Species$\rightarrow$Environment
9467	0.042	6	0.0518906	Species$\rightarrow$Environment
9468	0.042	6	0.049813	Species$\rightarrow$Environment
9469	0.042	6	0.0498885	Species$\rightarrow$Environment
9470	0.042	6	0.0534179	Species$\rightarrow$Environment
9471	0.042	6	0.0685367	Species$\rightarrow$Environment
9472	0.042	6	0.0468104	Species$\rightarrow$Environment
9473	0.042	6	0.0597324	Species$\rightarrow$Environment
9474	0.042	6	0.0474788	Species$\rightarrow$Environment
9475	0.042	6	0.0456826	Species$\rightarrow$Environment
9476	0.042	6	0.0488264	Species$\rightarrow$Environment
9477	0.042	6	0.0563434	Species$\rightarrow$Environment
9478	0.042	6	0.0545474	Species$\rightarrow$Environment
9479	0.042	6	0.0509986	Species$\rightarrow$Environment
9480	0.042	6	0.0608538	Species$\rightarrow$Environment
9481	0.042	6	0.0465187	Species$\rightarrow$Environment
9482	0.042	6	0.0496159	Species$\rightarrow$Environment
9483	0.042	6	0.0556598	Species$\rightarrow$Environment
9484	0.042	6	0.0454772	Species$\rightarrow$Environment
9485	0.042	6	0.0494728	Species$\rightarrow$Environment
9486	0.042	6	0.0535625	Species$\rightarrow$Environment
9487	0.042	6	0.0457952	Species$\rightarrow$Environment
9488	0.042	6	0.0342944	Species$\rightarrow$Environment
9489	0.042	6	0.0514663	Species$\rightarrow$Environment
9490	0.042	6	0.0488254	Species$\rightarrow$Environment
9491	0.042	6	0.0500208	Species$\rightarrow$Environment
9492	0.042	6	0.0519494	Species$\rightarrow$Environment
9493	0.042	6	0.0466013	Species$\rightarrow$Environment
9494	0.042	6	0.0547478	Species$\rightarrow$Environment
9495	0.042	6	0.0474543	Species$\rightarrow$Environment
9496	0.042	6	0.0411283	Species$\rightarrow$Environment
9497	0.042	6	0.0468625	Species$\rightarrow$Environment
9498	0.042	6	0.0405162	Species$\rightarrow$Environment
9499	0.042	6	0.0466	Species$\rightarrow$Environment
9500	0.042	6	0.0485441	Species$\rightarrow$Environment
10401	0.044	1	0.0170366	Species$\rightarrow$Environment
10402	0.044	1	0.0146207	Species$\rightarrow$Environment
10403	0.044	1	0.013038	Species$\rightarrow$Environment
10404	0.044	1	0.0164186	Species$\rightarrow$Environment
10405	0.044	1	0.0116453	Species$\rightarrow$Environment
10406	0.044	1	0.0135269	Species$\rightarrow$Environment
10407	0.044	1	0.0100854	Species$\rightarrow$Environment
10408	0.044	1	0.0194736	Species$\rightarrow$Environment
10409	0.044	1	0.0160128	Species$\rightarrow$Environment
10410	0.044	1	0.0138606	Species$\rightarrow$Environment
10411	0.044	1	0.0113787	Species$\rightarrow$Environment
10412	0.044	1	0.0143607	Species$\rightarrow$Environment
10413	0.044	1	0.0106321	Species$\rightarrow$Environment
10414	0.044	1	0.0124513	Species$\rightarrow$Environment
10415	0.044	1	0.0194251	Species$\rightarrow$Environment
10416	0.044	1	0.0133565	Species$\rightarrow$Environment
10417	0.044	1	0.0134322	Species$\rightarrow$Environment
10418	0.044	1	0.0199402	Species$\rightarrow$Environment
10419	0.044	1	0.0174641	Species$\rightarrow$Environment
10420	0.044	1	0.0130065	Species$\rightarrow$Environment
10421	0.044	1	0.016503	Species$\rightarrow$Environment
10422	0.044	1	0.00915853	Species$\rightarrow$Environment
10423	0.044	1	0.0117106	Species$\rightarrow$Environment
10424	0.044	1	0.0167858	Species$\rightarrow$Environment
10425	0.044	1	0.0118836	Species$\rightarrow$Environment
10426	0.044	1	0.0190513	Species$\rightarrow$Environment
10427	0.044	1	0.0151177	Species$\rightarrow$Environment
10428	0.044	1	0.0133148	Species$\rightarrow$Environment
10429	0.044	1	0.012299	Species$\rightarrow$Environment
10430	0.044	1	0.0107742	Species$\rightarrow$Environment
10431	0.044	1	0.00556605	Species$\rightarrow$Environment
10432	0.044	1	0.0155165	Species$\rightarrow$Environment
10433	0.044	1	0.0136567	Species$\rightarrow$Environment
10434	0.044	1	0.0162258	Species$\rightarrow$Environment
10435	0.044	1	0.0129543	Species$\rightarrow$Environment
10436	0.044	1	0.0128567	Species$\rightarrow$Environment
10437	0.044	1	0.0153002	Species$\rightarrow$Environment
10438	0.044	1	0.00981739	Species$\rightarrow$Environment
10439	0.044	1	0.017052	Species$\rightarrow$Environment
10440	0.044	1	0.0134459	Species$\rightarrow$Environment
10441	0.044	1	0.0200078	Species$\rightarrow$Environment
10442	0.044	1	0.01057	Species$\rightarrow$Environment
10443	0.044	1	0.0177408	Species$\rightarrow$Environment
10444	0.044	1	0.0129299	Species$\rightarrow$Environment
10445	0.044	1	0.0235002	Species$\rightarrow$Environment
10446	0.044	1	0.0172985	Species$\rightarrow$Environment
10447	0.044	1	0.0128947	Species$\rightarrow$Environment
10448	0.044	1	0.0190271	Species$\rightarrow$Environment
10449	0.044	1	0.0156625	Species$\rightarrow$Environment
10450	0.044	1	0.0160649	Species$\rightarrow$Environment
10451	0.044	1	0.0140513	Species$\rightarrow$Environment
10452	0.044	1	0.0173666	Species$\rightarrow$Environment
10453	0.044	1	0.0144601	Species$\rightarrow$Environment
10454	0.044	1	0.0106306	Species$\rightarrow$Environment
10455	0.044	1	0.0228911	Species$\rightarrow$Environment
10456	0.044	1	0.0179943	Species$\rightarrow$Environment
10457	0.044	1	0.0112249	Species$\rightarrow$Environment
10458	0.044	1	0.0140762	Species$\rightarrow$Environment
10459	0.044	1	0.00858154	Species$\rightarrow$Environment
10460	0.044	1	0.0131344	Species$\rightarrow$Environment
10461	0.044	1	0.00549409	Species$\rightarrow$Environment
10462	0.044	1	0.0121692	Species$\rightarrow$Environment
10463	0.044	1	0.0166928	Species$\rightarrow$Environment
10464	0.044	1	0.0113173	Species$\rightarrow$Environment
10465	0.044	1	0.0111839	Species$\rightarrow$Environment
10466	0.044	1	0.0124106	Species$\rightarrow$Environment
10467	0.044	1	0.0140887	Species$\rightarrow$Environment
10468	0.044	1	0.015579	Species$\rightarrow$Environment
10469	0.044	1	0.00749875	Species$\rightarrow$Environment
10470	0.044	1	0.0135365	Species$\rightarrow$Environment
10471	0.044	1	0.0101904	Species$\rightarrow$Environment
10472	0.044	1	0.0137206	Species$\rightarrow$Environment
10473	0.044	1	0.0112017	Species$\rightarrow$Environment
10474	0.044	1	0.0123647	Species$\rightarrow$Environment
10475	0.044	1	0.0177419	Species$\rightarrow$Environment
10476	0.044	1	0.010447	Species$\rightarrow$Environment
10477	0.044	1	0.0180707	Species$\rightarrow$Environment
10478	0.044	1	0.017701	Species$\rightarrow$Environment
10479	0.044	1	0.0136954	Species$\rightarrow$Environment
10480	0.044	1	0.0124304	Species$\rightarrow$Environment
10481	0.044	1	0.00959706	Species$\rightarrow$Environment
10482	0.044	1	0.00941653	Species$\rightarrow$Environment
10483	0.044	1	0.00971561	Species$\rightarrow$Environment
10484	0.044	1	0.0159371	Species$\rightarrow$Environment
10485	0.044	1	0.0119247	Species$\rightarrow$Environment
10486	0.044	1	0.0131606	Species$\rightarrow$Environment
10487	0.044	1	0.0135916	Species$\rightarrow$Environment
10488	0.044	1	0.0163244	Species$\rightarrow$Environment
10489	0.044	1	0.0141084	Species$\rightarrow$Environment
10490	0.044	1	0.0100755	Species$\rightarrow$Environment
10491	0.044	1	0.0172636	Species$\rightarrow$Environment
10492	0.044	1	0.0106229	Species$\rightarrow$Environment
10493	0.044	1	0.0151689	Species$\rightarrow$Environment
10494	0.044	1	0.0126582	Species$\rightarrow$Environment
10495	0.044	1	0.0106514	Species$\rightarrow$Environment
10496	0.044	1	0.011569	Species$\rightarrow$Environment
10497	0.044	1	0.0103291	Species$\rightarrow$Environment
10498	0.044	1	0.0144935	Species$\rightarrow$Environment
10499	0.044	1	0.0162636	Species$\rightarrow$Environment
10500	0.044	1	0.0160107	Species$\rightarrow$Environment
10901	0.044	6	0.057807	Species$\rightarrow$Environment
10902	0.044	6	0.0506559	Species$\rightarrow$Environment
10903	0.044	6	0.0525225	Species$\rightarrow$Environment
10904	0.044	6	0.0611278	Species$\rightarrow$Environment
10905	0.044	6	0.0480746	Species$\rightarrow$Environment
10906	0.044	6	0.0484313	Species$\rightarrow$Environment
10907	0.044	6	0.0412172	Species$\rightarrow$Environment
10908	0.044	6	0.054868	Species$\rightarrow$Environment
10909	0.044	6	0.0562073	Species$\rightarrow$Environment
10910	0.044	6	0.0516942	Species$\rightarrow$Environment
10911	0.044	6	0.0399491	Species$\rightarrow$Environment
10912	0.044	6	0.0671841	Species$\rightarrow$Environment
10913	0.044	6	0.0425723	Species$\rightarrow$Environment
10914	0.044	6	0.0513062	Species$\rightarrow$Environment
10915	0.044	6	0.0602247	Species$\rightarrow$Environment
10916	0.044	6	0.0474206	Species$\rightarrow$Environment
10917	0.044	6	0.0483541	Species$\rightarrow$Environment
10918	0.044	6	0.05709	Species$\rightarrow$Environment
10919	0.044	6	0.0582467	Species$\rightarrow$Environment
10920	0.044	6	0.0470015	Species$\rightarrow$Environment
10921	0.044	6	0.0606633	Species$\rightarrow$Environment
10922	0.044	6	0.0389465	Species$\rightarrow$Environment
10923	0.044	6	0.0500609	Species$\rightarrow$Environment
10924	0.044	6	0.0540449	Species$\rightarrow$Environment
10925	0.044	6	0.0478329	Species$\rightarrow$Environment
10926	0.044	6	0.0592679	Species$\rightarrow$Environment
10927	0.044	6	0.0494596	Species$\rightarrow$Environment
10928	0.044	6	0.0504774	Species$\rightarrow$Environment
10929	0.044	6	0.0451273	Species$\rightarrow$Environment
10930	0.044	6	0.0410391	Species$\rightarrow$Environment
10931	0.044	6	0.04087	Species$\rightarrow$Environment
10932	0.044	6	0.049896	Species$\rightarrow$Environment
10933	0.044	6	0.0511051	Species$\rightarrow$Environment
10934	0.044	6	0.0536324	Species$\rightarrow$Environment
10935	0.044	6	0.0500404	Species$\rightarrow$Environment
10936	0.044	6	0.0458089	Species$\rightarrow$Environment
10937	0.044	6	0.0589719	Species$\rightarrow$Environment
10938	0.044	6	0.0365648	Species$\rightarrow$Environment
10939	0.044	6	0.0477262	Species$\rightarrow$Environment
10940	0.044	6	0.0522504	Species$\rightarrow$Environment
10941	0.044	6	0.051763	Species$\rightarrow$Environment
10942	0.044	6	0.0508841	Species$\rightarrow$Environment
10943	0.044	6	0.0544722	Species$\rightarrow$Environment
10944	0.044	6	0.0439848	Species$\rightarrow$Environment
10945	0.044	6	0.0641917	Species$\rightarrow$Environment
10946	0.044	6	0.0525615	Species$\rightarrow$Environment
10947	0.044	6	0.0548601	Species$\rightarrow$Environment
10948	0.044	6	0.0600816	Species$\rightarrow$Environment
10949	0.044	6	0.0503712	Species$\rightarrow$Environment
10950	0.044	6	0.0558034	Species$\rightarrow$Environment
10951	0.044	6	0.0549203	Species$\rightarrow$Environment
10952	0.044	6	0.0588104	Species$\rightarrow$Environment
10953	0.044	6	0.0481028	Species$\rightarrow$Environment
10954	0.044	6	0.052229	Species$\rightarrow$Environment
10955	0.044	6	0.0666807	Species$\rightarrow$Environment
10956	0.044	6	0.0532735	Species$\rightarrow$Environment
10957	0.044	6	0.0496585	Species$\rightarrow$Environment
10958	0.044	6	0.0614928	Species$\rightarrow$Environment
10959	0.044	6	0.041351	Species$\rightarrow$Environment
10960	0.044	6	0.0406143	Species$\rightarrow$Environment
10961	0.044	6	0.0349132	Species$\rightarrow$Environment
10962	0.044	6	0.0452193	Species$\rightarrow$Environment
10963	0.044	6	0.0576811	Species$\rightarrow$Environment
10964	0.044	6	0.0458354	Species$\rightarrow$Environment
10965	0.044	6	0.0438292	Species$\rightarrow$Environment
10966	0.044	6	0.0491385	Species$\rightarrow$Environment
10967	0.044	6	0.0514046	Species$\rightarrow$Environment
10968	0.044	6	0.0551513	Species$\rightarrow$Environment
10969	0.044	6	0.0436269	Species$\rightarrow$Environment
10970	0.044	6	0.0555231	Species$\rightarrow$Environment
10971	0.044	6	0.0513647	Species$\rightarrow$Environment
10972	0.044	6	0.0558414	Species$\rightarrow$Environment
10973	0.044	6	0.0473172	Species$\rightarrow$Environment
10974	0.044	6	0.0507402	Species$\rightarrow$Environment
10975	0.044	6	0.0538308	Species$\rightarrow$Environment
10976	0.044	6	0.0346397	Species$\rightarrow$Environment
10977	0.044	6	0.0632799	Species$\rightarrow$Environment
10978	0.044	6	0.0486569	Species$\rightarrow$Environment
10979	0.044	6	0.0564845	Species$\rightarrow$Environment
10980	0.044	6	0.0503645	Species$\rightarrow$Environment
10981	0.044	6	0.0383544	Species$\rightarrow$Environment
10982	0.044	6	0.0413246	Species$\rightarrow$Environment
10983	0.044	6	0.0454362	Species$\rightarrow$Environment
10984	0.044	6	0.0553753	Species$\rightarrow$Environment
10985	0.044	6	0.0408612	Species$\rightarrow$Environment
10986	0.044	6	0.0510746	Species$\rightarrow$Environment
10987	0.044	6	0.0510077	Species$\rightarrow$Environment
10988	0.044	6	0.0559331	Species$\rightarrow$Environment
10989	0.044	6	0.0577741	Species$\rightarrow$Environment
10990	0.044	6	0.0484074	Species$\rightarrow$Environment
10991	0.044	6	0.0548956	Species$\rightarrow$Environment
10992	0.044	6	0.0437766	Species$\rightarrow$Environment
10993	0.044	6	0.0493692	Species$\rightarrow$Environment
10994	0.044	6	0.0486256	Species$\rightarrow$Environment
10995	0.044	6	0.0466414	Species$\rightarrow$Environment
10996	0.044	6	0.0455385	Species$\rightarrow$Environment
10997	0.044	6	0.0410957	Species$\rightarrow$Environment
10998	0.044	6	0.04896	Species$\rightarrow$Environment
10999	0.044	6	0.050605	Species$\rightarrow$Environment
11000	0.044	6	0.0536931	Species$\rightarrow$Environment
11901	0.045	1	0.0192329	Species$\rightarrow$Environment
11902	0.045	1	0.0151896	Species$\rightarrow$Environment
11903	0.045	1	0.0192575	Species$\rightarrow$Environment
11904	0.045	1	0.0160852	Species$\rightarrow$Environment
11905	0.045	1	0.0106884	Species$\rightarrow$Environment
11906	0.045	1	0.0172198	Species$\rightarrow$Environment
11907	0.045	1	0.0201231	Species$\rightarrow$Environment
11908	0.045	1	0.0134656	Species$\rightarrow$Environment
11909	0.045	1	0.0108336	Species$\rightarrow$Environment
11910	0.045	1	0.0190383	Species$\rightarrow$Environment
11911	0.045	1	0.0125473	Species$\rightarrow$Environment
11912	0.045	1	0.0174857	Species$\rightarrow$Environment
11913	0.045	1	0.0156423	Species$\rightarrow$Environment
11914	0.045	1	0.0254115	Species$\rightarrow$Environment
11915	0.045	1	0.0101629	Species$\rightarrow$Environment
11916	0.045	1	0.025886	Species$\rightarrow$Environment
11917	0.045	1	0.0131539	Species$\rightarrow$Environment
11918	0.045	1	0.0213576	Species$\rightarrow$Environment
11919	0.045	1	0.0133067	Species$\rightarrow$Environment
11920	0.045	1	0.015654	Species$\rightarrow$Environment
11921	0.045	1	0.0144184	Species$\rightarrow$Environment
11922	0.045	1	0.0173657	Species$\rightarrow$Environment
11923	0.045	1	0.0165206	Species$\rightarrow$Environment
11924	0.045	1	0.0151976	Species$\rightarrow$Environment
11925	0.045	1	0.0170327	Species$\rightarrow$Environment
11926	0.045	1	0.0174458	Species$\rightarrow$Environment
11927	0.045	1	0.0163399	Species$\rightarrow$Environment
11928	0.045	1	0.016998	Species$\rightarrow$Environment
11929	0.045	1	0.0171197	Species$\rightarrow$Environment
11930	0.045	1	0.0243567	Species$\rightarrow$Environment
11931	0.045	1	0.0119141	Species$\rightarrow$Environment
11932	0.045	1	0.0147895	Species$\rightarrow$Environment
11933	0.045	1	0.0159153	Species$\rightarrow$Environment
11934	0.045	1	0.0152643	Species$\rightarrow$Environment
11935	0.045	1	0.0204901	Species$\rightarrow$Environment
11936	0.045	1	0.0265856	Species$\rightarrow$Environment
11937	0.045	1	0.0155492	Species$\rightarrow$Environment
11938	0.045	1	0.0226265	Species$\rightarrow$Environment
11939	0.045	1	0.0197771	Species$\rightarrow$Environment
11940	0.045	1	0.0149851	Species$\rightarrow$Environment
11941	0.045	1	0.0195084	Species$\rightarrow$Environment
11942	0.045	1	0.0308119	Species$\rightarrow$Environment
11943	0.045	1	0.0120445	Species$\rightarrow$Environment
11944	0.045	1	0.017163	Species$\rightarrow$Environment
11945	0.045	1	0.0216057	Species$\rightarrow$Environment
11946	0.045	1	0.0208835	Species$\rightarrow$Environment
11947	0.045	1	0.0202646	Species$\rightarrow$Environment
11948	0.045	1	0.0120357	Species$\rightarrow$Environment
11949	0.045	1	0.01358	Species$\rightarrow$Environment
11950	0.045	1	0.0173741	Species$\rightarrow$Environment
11951	0.045	1	0.0182287	Species$\rightarrow$Environment
11952	0.045	1	0.0188973	Species$\rightarrow$Environment
11953	0.045	1	0.0228252	Species$\rightarrow$Environment
11954	0.045	1	0.0189573	Species$\rightarrow$Environment
11955	0.045	1	0.0266218	Species$\rightarrow$Environment
11956	0.045	1	0.0209145	Species$\rightarrow$Environment
11957	0.045	1	0.0183737	Species$\rightarrow$Environment
11958	0.045	1	0.0215001	Species$\rightarrow$Environment
11959	0.045	1	0.0149512	Species$\rightarrow$Environment
11960	0.045	1	0.0184867	Species$\rightarrow$Environment
11961	0.045	1	0.0227366	Species$\rightarrow$Environment
11962	0.045	1	0.0191156	Species$\rightarrow$Environment
11963	0.045	1	0.0214597	Species$\rightarrow$Environment
11964	0.045	1	0.02216	Species$\rightarrow$Environment
11965	0.045	1	0.0142159	Species$\rightarrow$Environment
11966	0.045	1	0.0146219	Species$\rightarrow$Environment
11967	0.045	1	0.0193639	Species$\rightarrow$Environment
11968	0.045	1	0.0143287	Species$\rightarrow$Environment
11969	0.045	1	0.0147216	Species$\rightarrow$Environment
11970	0.045	1	0.0180626	Species$\rightarrow$Environment
11971	0.045	1	0.0169838	Species$\rightarrow$Environment
11972	0.045	1	0.0136623	Species$\rightarrow$Environment
11973	0.045	1	0.0153734	Species$\rightarrow$Environment
11974	0.045	1	0.0182952	Species$\rightarrow$Environment
11975	0.045	1	0.0230279	Species$\rightarrow$Environment
11976	0.045	1	0.0230606	Species$\rightarrow$Environment
11977	0.045	1	0.0238136	Species$\rightarrow$Environment
11978	0.045	1	0.0181596	Species$\rightarrow$Environment
11979	0.045	1	0.019228	Species$\rightarrow$Environment
11980	0.045	1	0.0212264	Species$\rightarrow$Environment
11981	0.045	1	0.0171364	Species$\rightarrow$Environment
11982	0.045	1	0.0169382	Species$\rightarrow$Environment
11983	0.045	1	0.0178307	Species$\rightarrow$Environment
11984	0.045	1	0.0176602	Species$\rightarrow$Environment
11985	0.045	1	0.0134008	Species$\rightarrow$Environment
11986	0.045	1	0.0142497	Species$\rightarrow$Environment
11987	0.045	1	0.0256516	Species$\rightarrow$Environment
11988	0.045	1	0.0234573	Species$\rightarrow$Environment
11989	0.045	1	0.0229026	Species$\rightarrow$Environment
11990	0.045	1	0.0136952	Species$\rightarrow$Environment
11991	0.045	1	0.0161415	Species$\rightarrow$Environment
11992	0.045	1	0.0148067	Species$\rightarrow$Environment
11993	0.045	1	0.016287	Species$\rightarrow$Environment
11994	0.045	1	0.0138421	Species$\rightarrow$Environment
11995	0.045	1	0.0136647	Species$\rightarrow$Environment
11996	0.045	1	0.0189643	Species$\rightarrow$Environment
11997	0.045	1	0.0180602	Species$\rightarrow$Environment
11998	0.045	1	0.0208453	Species$\rightarrow$Environment
11999	0.045	1	0.018227	Species$\rightarrow$Environment
12000	0.045	1	0.0131519	Species$\rightarrow$Environment
12401	0.045	6	0.0660178	Species$\rightarrow$Environment
12402	0.045	6	0.0498226	Species$\rightarrow$Environment
12403	0.045	6	0.0561181	Species$\rightarrow$Environment
12404	0.045	6	0.0604581	Species$\rightarrow$Environment
12405	0.045	6	0.0432039	Species$\rightarrow$Environment
12406	0.045	6	0.0564319	Species$\rightarrow$Environment
12407	0.045	6	0.0693562	Species$\rightarrow$Environment
12408	0.045	6	0.0459069	Species$\rightarrow$Environment
12409	0.045	6	0.0431762	Species$\rightarrow$Environment
12410	0.045	6	0.0560231	Species$\rightarrow$Environment
12411	0.045	6	0.0433066	Species$\rightarrow$Environment
12412	0.045	6	0.0527539	Species$\rightarrow$Environment
12413	0.045	6	0.0492372	Species$\rightarrow$Environment
12414	0.045	6	0.071636	Species$\rightarrow$Environment
12415	0.045	6	0.0495039	Species$\rightarrow$Environment
12416	0.045	6	0.0772255	Species$\rightarrow$Environment
12417	0.045	6	0.0454264	Species$\rightarrow$Environment
12418	0.045	6	0.0633014	Species$\rightarrow$Environment
12419	0.045	6	0.0459846	Species$\rightarrow$Environment
12420	0.045	6	0.0492827	Species$\rightarrow$Environment
12421	0.045	6	0.0459377	Species$\rightarrow$Environment
12422	0.045	6	0.0541629	Species$\rightarrow$Environment
12423	0.045	6	0.058203	Species$\rightarrow$Environment
12424	0.045	6	0.0562144	Species$\rightarrow$Environment
12425	0.045	6	0.0506392	Species$\rightarrow$Environment
12426	0.045	6	0.0554766	Species$\rightarrow$Environment
12427	0.045	6	0.0517396	Species$\rightarrow$Environment
12428	0.045	6	0.0561567	Species$\rightarrow$Environment
12429	0.045	6	0.0572076	Species$\rightarrow$Environment
12430	0.045	6	0.072324	Species$\rightarrow$Environment
12431	0.045	6	0.0473938	Species$\rightarrow$Environment
12432	0.045	6	0.0508893	Species$\rightarrow$Environment
12433	0.045	6	0.0545813	Species$\rightarrow$Environment
12434	0.045	6	0.058013	Species$\rightarrow$Environment
12435	0.045	6	0.0565273	Species$\rightarrow$Environment
12436	0.045	6	0.070812	Species$\rightarrow$Environment
12437	0.045	6	0.0568336	Species$\rightarrow$Environment
12438	0.045	6	0.07016	Species$\rightarrow$Environment
12439	0.045	6	0.0616468	Species$\rightarrow$Environment
12440	0.045	6	0.0544172	Species$\rightarrow$Environment
12441	0.045	6	0.0661281	Species$\rightarrow$Environment
12442	0.045	6	0.0862249	Species$\rightarrow$Environment
12443	0.045	6	0.0462037	Species$\rightarrow$Environment
12444	0.045	6	0.0530815	Species$\rightarrow$Environment
12445	0.045	6	0.0664629	Species$\rightarrow$Environment
12446	0.045	6	0.0571063	Species$\rightarrow$Environment
12447	0.045	6	0.0641157	Species$\rightarrow$Environment
12448	0.045	6	0.045482	Species$\rightarrow$Environment
12449	0.045	6	0.0456951	Species$\rightarrow$Environment
12450	0.045	6	0.0582127	Species$\rightarrow$Environment
12451	0.045	6	0.0687034	Species$\rightarrow$Environment
12452	0.045	6	0.0540705	Species$\rightarrow$Environment
12453	0.045	6	0.0685882	Species$\rightarrow$Environment
12454	0.045	6	0.0572483	Species$\rightarrow$Environment
12455	0.045	6	0.0745455	Species$\rightarrow$Environment
12456	0.045	6	0.0696509	Species$\rightarrow$Environment
12457	0.045	6	0.0598734	Species$\rightarrow$Environment
12458	0.045	6	0.0574042	Species$\rightarrow$Environment
12459	0.045	6	0.0591935	Species$\rightarrow$Environment
12460	0.045	6	0.0621901	Species$\rightarrow$Environment
12461	0.045	6	0.0724251	Species$\rightarrow$Environment
12462	0.045	6	0.0600862	Species$\rightarrow$Environment
12463	0.045	6	0.0605138	Species$\rightarrow$Environment
12464	0.045	6	0.0624913	Species$\rightarrow$Environment
12465	0.045	6	0.0578356	Species$\rightarrow$Environment
12466	0.045	6	0.0504318	Species$\rightarrow$Environment
12467	0.045	6	0.0597883	Species$\rightarrow$Environment
12468	0.045	6	0.0593876	Species$\rightarrow$Environment
12469	0.045	6	0.0499534	Species$\rightarrow$Environment
12470	0.045	6	0.053844	Species$\rightarrow$Environment
12471	0.045	6	0.0532679	Species$\rightarrow$Environment
12472	0.045	6	0.0491003	Species$\rightarrow$Environment
12473	0.045	6	0.0520065	Species$\rightarrow$Environment
12474	0.045	6	0.0549233	Species$\rightarrow$Environment
12475	0.045	6	0.0622096	Species$\rightarrow$Environment
12476	0.045	6	0.0636834	Species$\rightarrow$Environment
12477	0.045	6	0.0710646	Species$\rightarrow$Environment
12478	0.045	6	0.0573009	Species$\rightarrow$Environment
12479	0.045	6	0.0596353	Species$\rightarrow$Environment
12480	0.045	6	0.0618329	Species$\rightarrow$Environment
12481	0.045	6	0.0580241	Species$\rightarrow$Environment
12482	0.045	6	0.0512322	Species$\rightarrow$Environment
12483	0.045	6	0.0572431	Species$\rightarrow$Environment
12484	0.045	6	0.0688822	Species$\rightarrow$Environment
12485	0.045	6	0.0544894	Species$\rightarrow$Environment
12486	0.045	6	0.0474037	Species$\rightarrow$Environment
12487	0.045	6	0.071058	Species$\rightarrow$Environment
12488	0.045	6	0.0763683	Species$\rightarrow$Environment
12489	0.045	6	0.0638809	Species$\rightarrow$Environment
12490	0.045	6	0.0489045	Species$\rightarrow$Environment
12491	0.045	6	0.0571198	Species$\rightarrow$Environment
12492	0.045	6	0.0510594	Species$\rightarrow$Environment
12493	0.045	6	0.0563077	Species$\rightarrow$Environment
12494	0.045	6	0.055537	Species$\rightarrow$Environment
12495	0.045	6	0.0593169	Species$\rightarrow$Environment
12496	0.045	6	0.0634058	Species$\rightarrow$Environment
12497	0.045	6	0.05779	Species$\rightarrow$Environment
12498	0.045	6	0.0566279	Species$\rightarrow$Environment
12499	0.045	6	0.0613896	Species$\rightarrow$Environment
12500	0.045	6	0.0472522	Species$\rightarrow$Environment
13401	0.046	1	0.0332368	Species$\rightarrow$Environment
13402	0.046	1	0.0168954	Species$\rightarrow$Environment
13403	0.046	1	0.0135216	Species$\rightarrow$Environment
13404	0.046	1	0.0168459	Species$\rightarrow$Environment
13405	0.046	1	0.0216959	Species$\rightarrow$Environment
13406	0.046	1	0.0266194	Species$\rightarrow$Environment
13407	0.046	1	0.0229953	Species$\rightarrow$Environment
13408	0.046	1	0.0174788	Species$\rightarrow$Environment
13409	0.046	1	0.0168836	Species$\rightarrow$Environment
13410	0.046	1	0.0196981	Species$\rightarrow$Environment
13411	0.046	1	0.0192041	Species$\rightarrow$Environment
13412	0.046	1	0.0145241	Species$\rightarrow$Environment
13413	0.046	1	0.0226939	Species$\rightarrow$Environment
13414	0.046	1	0.0197967	Species$\rightarrow$Environment
13415	0.046	1	0.0189115	Species$\rightarrow$Environment
13416	0.046	1	0.0256386	Species$\rightarrow$Environment
13417	0.046	1	0.0251136	Species$\rightarrow$Environment
13418	0.046	1	0.0264998	Species$\rightarrow$Environment
13419	0.046	1	0.0216721	Species$\rightarrow$Environment
13420	0.046	1	0.016581	Species$\rightarrow$Environment
13421	0.046	1	0.0242792	Species$\rightarrow$Environment
13422	0.046	1	0.019992	Species$\rightarrow$Environment
13423	0.046	1	0.0318806	Species$\rightarrow$Environment
13424	0.046	1	0.0217452	Species$\rightarrow$Environment
13425	0.046	1	0.0309912	Species$\rightarrow$Environment
13426	0.046	1	0.017422	Species$\rightarrow$Environment
13427	0.046	1	0.0221921	Species$\rightarrow$Environment
13428	0.046	1	0.0155979	Species$\rightarrow$Environment
13429	0.046	1	0.0193212	Species$\rightarrow$Environment
13430	0.046	1	0.0200522	Species$\rightarrow$Environment
13431	0.046	1	0.0295809	Species$\rightarrow$Environment
13432	0.046	1	0.0240888	Species$\rightarrow$Environment
13433	0.046	1	0.023923	Species$\rightarrow$Environment
13434	0.046	1	0.019683	Species$\rightarrow$Environment
13435	0.046	1	0.0307079	Species$\rightarrow$Environment
13436	0.046	1	0.0190023	Species$\rightarrow$Environment
13437	0.046	1	0.0192738	Species$\rightarrow$Environment
13438	0.046	1	0.0192865	Species$\rightarrow$Environment
13439	0.046	1	0.0162394	Species$\rightarrow$Environment
13440	0.046	1	0.0272997	Species$\rightarrow$Environment
13441	0.046	1	0.0186401	Species$\rightarrow$Environment
13442	0.046	1	0.0203657	Species$\rightarrow$Environment
13443	0.046	1	0.0179289	Species$\rightarrow$Environment
13444	0.046	1	0.0272036	Species$\rightarrow$Environment
13445	0.046	1	0.0252582	Species$\rightarrow$Environment
13446	0.046	1	0.022259	Species$\rightarrow$Environment
13447	0.046	1	0.0197506	Species$\rightarrow$Environment
13448	0.046	1	0.0150583	Species$\rightarrow$Environment
13449	0.046	1	0.0286851	Species$\rightarrow$Environment
13450	0.046	1	0.0230973	Species$\rightarrow$Environment
13451	0.046	1	0.0205642	Species$\rightarrow$Environment
13452	0.046	1	0.0153908	Species$\rightarrow$Environment
13453	0.046	1	0.0231317	Species$\rightarrow$Environment
13454	0.046	1	0.0227889	Species$\rightarrow$Environment
13455	0.046	1	0.0198504	Species$\rightarrow$Environment
13456	0.046	1	0.0192471	Species$\rightarrow$Environment
13457	0.046	1	0.0204439	Species$\rightarrow$Environment
13458	0.046	1	0.0190617	Species$\rightarrow$Environment
13459	0.046	1	0.0243263	Species$\rightarrow$Environment
13460	0.046	1	0.0160615	Species$\rightarrow$Environment
13461	0.046	1	0.0190839	Species$\rightarrow$Environment
13462	0.046	1	0.0246757	Species$\rightarrow$Environment
13463	0.046	1	0.0211598	Species$\rightarrow$Environment
13464	0.046	1	0.0196039	Species$\rightarrow$Environment
13465	0.046	1	0.0225131	Species$\rightarrow$Environment
13466	0.046	1	0.0153303	Species$\rightarrow$Environment
13467	0.046	1	0.0159597	Species$\rightarrow$Environment
13468	0.046	1	0.0192	Species$\rightarrow$Environment
13469	0.046	1	0.0229919	Species$\rightarrow$Environment
13470	0.046	1	0.0176734	Species$\rightarrow$Environment
13471	0.046	1	0.0241719	Species$\rightarrow$Environment
13472	0.046	1	0.0215585	Species$\rightarrow$Environment
13473	0.046	1	0.0275527	Species$\rightarrow$Environment
13474	0.046	1	0.0180709	Species$\rightarrow$Environment
13475	0.046	1	0.0225615	Species$\rightarrow$Environment
13476	0.046	1	0.018426	Species$\rightarrow$Environment
13477	0.046	1	0.0230525	Species$\rightarrow$Environment
13478	0.046	1	0.0202878	Species$\rightarrow$Environment
13479	0.046	1	0.0196272	Species$\rightarrow$Environment
13480	0.046	1	0.0183749	Species$\rightarrow$Environment
13481	0.046	1	0.0192646	Species$\rightarrow$Environment
13482	0.046	1	0.0192603	Species$\rightarrow$Environment
13483	0.046	1	0.0153841	Species$\rightarrow$Environment
13484	0.046	1	0.0215622	Species$\rightarrow$Environment
13485	0.046	1	0.0199267	Species$\rightarrow$Environment
13486	0.046	1	0.0128634	Species$\rightarrow$Environment
13487	0.046	1	0.0210287	Species$\rightarrow$Environment
13488	0.046	1	0.0236743	Species$\rightarrow$Environment
13489	0.046	1	0.0228672	Species$\rightarrow$Environment
13490	0.046	1	0.0203625	Species$\rightarrow$Environment
13491	0.046	1	0.0159403	Species$\rightarrow$Environment
13492	0.046	1	0.0243919	Species$\rightarrow$Environment
13493	0.046	1	0.015559	Species$\rightarrow$Environment
13494	0.046	1	0.0203381	Species$\rightarrow$Environment
13495	0.046	1	0.0218834	Species$\rightarrow$Environment
13496	0.046	1	0.0216651	Species$\rightarrow$Environment
13497	0.046	1	0.0201663	Species$\rightarrow$Environment
13498	0.046	1	0.0179941	Species$\rightarrow$Environment
13499	0.046	1	0.0216788	Species$\rightarrow$Environment
13500	0.046	1	0.0191761	Species$\rightarrow$Environment
13901	0.046	6	0.0762883	Species$\rightarrow$Environment
13902	0.046	6	0.0495954	Species$\rightarrow$Environment
13903	0.046	6	0.0393174	Species$\rightarrow$Environment
13904	0.046	6	0.0499202	Species$\rightarrow$Environment
13905	0.046	6	0.0598715	Species$\rightarrow$Environment
13906	0.046	6	0.0722161	Species$\rightarrow$Environment
13907	0.046	6	0.0598001	Species$\rightarrow$Environment
13908	0.046	6	0.0492849	Species$\rightarrow$Environment
13909	0.046	6	0.0469746	Species$\rightarrow$Environment
13910	0.046	6	0.0544622	Species$\rightarrow$Environment
13911	0.046	6	0.0566246	Species$\rightarrow$Environment
13912	0.046	6	0.0477131	Species$\rightarrow$Environment
13913	0.046	6	0.0618007	Species$\rightarrow$Environment
13914	0.046	6	0.0558405	Species$\rightarrow$Environment
13915	0.046	6	0.0561943	Species$\rightarrow$Environment
13916	0.046	6	0.0689423	Species$\rightarrow$Environment
13917	0.046	6	0.0643385	Species$\rightarrow$Environment
13918	0.046	6	0.0705684	Species$\rightarrow$Environment
13919	0.046	6	0.0607771	Species$\rightarrow$Environment
13920	0.046	6	0.0449674	Species$\rightarrow$Environment
13921	0.046	6	0.0614505	Species$\rightarrow$Environment
13922	0.046	6	0.0552569	Species$\rightarrow$Environment
13923	0.046	6	0.0798288	Species$\rightarrow$Environment
13924	0.046	6	0.0586713	Species$\rightarrow$Environment
13925	0.046	6	0.071777	Species$\rightarrow$Environment
13926	0.046	6	0.0527029	Species$\rightarrow$Environment
13927	0.046	6	0.0563058	Species$\rightarrow$Environment
13928	0.046	6	0.0531618	Species$\rightarrow$Environment
13929	0.046	6	0.053003	Species$\rightarrow$Environment
13930	0.046	6	0.0619657	Species$\rightarrow$Environment
13931	0.046	6	0.0710035	Species$\rightarrow$Environment
13932	0.046	6	0.0620872	Species$\rightarrow$Environment
13933	0.046	6	0.0589717	Species$\rightarrow$Environment
13934	0.046	6	0.0576041	Species$\rightarrow$Environment
13935	0.046	6	0.0730982	Species$\rightarrow$Environment
13936	0.046	6	0.0578703	Species$\rightarrow$Environment
13937	0.046	6	0.0536515	Species$\rightarrow$Environment
13938	0.046	6	0.0631081	Species$\rightarrow$Environment
13939	0.046	6	0.0477321	Species$\rightarrow$Environment
13940	0.046	6	0.0685979	Species$\rightarrow$Environment
13941	0.046	6	0.0545396	Species$\rightarrow$Environment
13942	0.046	6	0.0565253	Species$\rightarrow$Environment
13943	0.046	6	0.0519486	Species$\rightarrow$Environment
13944	0.046	6	0.0651787	Species$\rightarrow$Environment
13945	0.046	6	0.0636523	Species$\rightarrow$Environment
13946	0.046	6	0.0578173	Species$\rightarrow$Environment
13947	0.046	6	0.0548713	Species$\rightarrow$Environment
13948	0.046	6	0.0495752	Species$\rightarrow$Environment
13949	0.046	6	0.0741207	Species$\rightarrow$Environment
13950	0.046	6	0.0591663	Species$\rightarrow$Environment
13951	0.046	6	0.0579058	Species$\rightarrow$Environment
13952	0.046	6	0.050203	Species$\rightarrow$Environment
13953	0.046	6	0.0625256	Species$\rightarrow$Environment
13954	0.046	6	0.0586479	Species$\rightarrow$Environment
13955	0.046	6	0.0544921	Species$\rightarrow$Environment
13956	0.046	6	0.0544162	Species$\rightarrow$Environment
13957	0.046	6	0.0581432	Species$\rightarrow$Environment
13958	0.046	6	0.0559447	Species$\rightarrow$Environment
13959	0.046	6	0.0657357	Species$\rightarrow$Environment
13960	0.046	6	0.0485028	Species$\rightarrow$Environment
13961	0.046	6	0.0494265	Species$\rightarrow$Environment
13962	0.046	6	0.0679765	Species$\rightarrow$Environment
13963	0.046	6	0.0568328	Species$\rightarrow$Environment
13964	0.046	6	0.0515504	Species$\rightarrow$Environment
13965	0.046	6	0.0567526	Species$\rightarrow$Environment
13966	0.046	6	0.0507221	Species$\rightarrow$Environment
13967	0.046	6	0.0488831	Species$\rightarrow$Environment
13968	0.046	6	0.0566728	Species$\rightarrow$Environment
13969	0.046	6	0.0615327	Species$\rightarrow$Environment
13970	0.046	6	0.0544486	Species$\rightarrow$Environment
13971	0.046	6	0.0644535	Species$\rightarrow$Environment
13972	0.046	6	0.0577361	Species$\rightarrow$Environment
13973	0.046	6	0.0695896	Species$\rightarrow$Environment
13974	0.046	6	0.0500101	Species$\rightarrow$Environment
13975	0.046	6	0.0597844	Species$\rightarrow$Environment
13976	0.046	6	0.0502948	Species$\rightarrow$Environment
13977	0.046	6	0.0596284	Species$\rightarrow$Environment
13978	0.046	6	0.0570736	Species$\rightarrow$Environment
13979	0.046	6	0.0503678	Species$\rightarrow$Environment
13980	0.046	6	0.0529495	Species$\rightarrow$Environment
13981	0.046	6	0.0537682	Species$\rightarrow$Environment
13982	0.046	6	0.0502864	Species$\rightarrow$Environment
13983	0.046	6	0.0473837	Species$\rightarrow$Environment
13984	0.046	6	0.0619189	Species$\rightarrow$Environment
13985	0.046	6	0.0597132	Species$\rightarrow$Environment
13986	0.046	6	0.0369118	Species$\rightarrow$Environment
13987	0.046	6	0.0571338	Species$\rightarrow$Environment
13988	0.046	6	0.0604409	Species$\rightarrow$Environment
13989	0.046	6	0.063421	Species$\rightarrow$Environment
13990	0.046	6	0.0567409	Species$\rightarrow$Environment
13991	0.046	6	0.0498171	Species$\rightarrow$Environment
13992	0.046	6	0.0650491	Species$\rightarrow$Environment
13993	0.046	6	0.0458725	Species$\rightarrow$Environment
13994	0.046	6	0.0568183	Species$\rightarrow$Environment
13995	0.046	6	0.0612455	Species$\rightarrow$Environment
13996	0.046	6	0.056313	Species$\rightarrow$Environment
13997	0.046	6	0.0519607	Species$\rightarrow$Environment
13998	0.046	6	0.0484887	Species$\rightarrow$Environment
13999	0.046	6	0.0604087	Species$\rightarrow$Environment
[truncated: 3,201 more rows]

## Sheet: Fig7_data
Column1	Mutation Rate	Measure	Value
1	0.001	Integrated information ($\Phi_R$)	0.0308569
2	0.001	Integrated information ($\Phi_R$)	0.0308588
3	0.001	Integrated information ($\Phi_R$)	0.0312742
4	0.001	Integrated information ($\Phi_R$)	0.0317798
5	0.001	Integrated information ($\Phi_R$)	0.0315481
6	0.001	Integrated information ($\Phi_R$)	0.03057
7	0.001	Integrated information ($\Phi_R$)	0.0354202
8	0.001	Integrated information ($\Phi_R$)	0.0313524
9	0.001	Integrated information ($\Phi_R$)	0.030939
10	0.001	Integrated information ($\Phi_R$)	0.0325863
11	0.001	Integrated information ($\Phi_R$)	0.0334584
12	0.001	Integrated information ($\Phi_R$)	0.0316255
13	0.001	Integrated information ($\Phi_R$)	0.029404
14	0.001	Integrated information ($\Phi_R$)	0.0354693
15	0.001	Integrated information ($\Phi_R$)	0.0339987
16	0.001	Integrated information ($\Phi_R$)	0.0343021
17	0.001	Integrated information ($\Phi_R$)	0.0332139
18	0.001	Integrated information ($\Phi_R$)	0.0337856
19	0.001	Integrated information ($\Phi_R$)	0.0331967
20	0.001	Integrated information ($\Phi_R$)	0.0357238
21	0.001	Integrated information ($\Phi_R$)	0.0313331
22	0.001	Integrated information ($\Phi_R$)	0.03781
23	0.001	Integrated information ($\Phi_R$)	0.0306858
24	0.001	Integrated information ($\Phi_R$)	0.0348839
25	0.001	Integrated information ($\Phi_R$)	0.0357333
26	0.001	Integrated information ($\Phi_R$)	0.0328409
27	0.001	Integrated information ($\Phi_R$)	0.0295492
28	0.001	Integrated information ($\Phi_R$)	0.026964
29	0.001	Integrated information ($\Phi_R$)	0.0364191
30	0.001	Integrated information ($\Phi_R$)	0.0348888
31	0.001	Integrated information ($\Phi_R$)	0.0324187
32	0.001	Integrated information ($\Phi_R$)	0.0254258
33	0.001	Integrated information ($\Phi_R$)	0.0242306
34	0.001	Integrated information ($\Phi_R$)	0.0327419
35	0.001	Integrated information ($\Phi_R$)	0.0341127
36	0.001	Integrated information ($\Phi_R$)	0.0316314
37	0.001	Integrated information ($\Phi_R$)	0.0323694
38	0.001	Integrated information ($\Phi_R$)	0.0314487
39	0.001	Integrated information ($\Phi_R$)	0.0277943
40	0.001	Integrated information ($\Phi_R$)	0.034592
41	0.001	Integrated information ($\Phi_R$)	0.0337332
42	0.001	Integrated information ($\Phi_R$)	0.0329987
43	0.001	Integrated information ($\Phi_R$)	0.0264113
44	0.001	Integrated information ($\Phi_R$)	0.0340147
45	0.001	Integrated information ($\Phi_R$)	0.0356298
46	0.001	Integrated information ($\Phi_R$)	0.0301198
47	0.001	Integrated information ($\Phi_R$)	0.0307821
48	0.001	Integrated information ($\Phi_R$)	0.0302486
49	0.001	Integrated information ($\Phi_R$)	0.0278682
50	0.001	Integrated information ($\Phi_R$)	0.0350301
51	0.005	Integrated information ($\Phi_R$)	0.0627907
52	0.005	Integrated information ($\Phi_R$)	0.0662981
53	0.005	Integrated information ($\Phi_R$)	0.0644339
54	0.005	Integrated information ($\Phi_R$)	0.0694434
55	0.005	Integrated information ($\Phi_R$)	0.0678612
56	0.005	Integrated information ($\Phi_R$)	0.0659632
57	0.005	Integrated information ($\Phi_R$)	0.0686199
58	0.005	Integrated information ($\Phi_R$)	0.0698001
59	0.005	Integrated information ($\Phi_R$)	0.0619866
60	0.005	Integrated information ($\Phi_R$)	0.0630692
61	0.005	Integrated information ($\Phi_R$)	0.0666314
62	0.005	Integrated information ($\Phi_R$)	0.0662169
63	0.005	Integrated information ($\Phi_R$)	0.0653156
64	0.005	Integrated information ($\Phi_R$)	0.0697163
65	0.005	Integrated information ($\Phi_R$)	0.0644649
66	0.005	Integrated information ($\Phi_R$)	0.0660862
67	0.005	Integrated information ($\Phi_R$)	0.0636976
68	0.005	Integrated information ($\Phi_R$)	0.0635194
69	0.005	Integrated information ($\Phi_R$)	0.0647457
70	0.005	Integrated information ($\Phi_R$)	0.0647661
71	0.005	Integrated information ($\Phi_R$)	0.0627619
72	0.005	Integrated information ($\Phi_R$)	0.0615802
73	0.005	Integrated information ($\Phi_R$)	0.0604775
74	0.005	Integrated information ($\Phi_R$)	0.0654479
75	0.005	Integrated information ($\Phi_R$)	0.0608266
76	0.005	Integrated information ($\Phi_R$)	0.0633537
77	0.005	Integrated information ($\Phi_R$)	0.064014
78	0.005	Integrated information ($\Phi_R$)	0.0616734
79	0.005	Integrated information ($\Phi_R$)	0.0632629
80	0.005	Integrated information ($\Phi_R$)	0.0627227
81	0.005	Integrated information ($\Phi_R$)	0.0666635
82	0.005	Integrated information ($\Phi_R$)	0.0644493
83	0.005	Integrated information ($\Phi_R$)	0.0613007
84	0.005	Integrated information ($\Phi_R$)	0.0667236
85	0.005	Integrated information ($\Phi_R$)	0.0668675
86	0.005	Integrated information ($\Phi_R$)	0.0624802
87	0.005	Integrated information ($\Phi_R$)	0.0636305
88	0.005	Integrated information ($\Phi_R$)	0.0668931
89	0.005	Integrated information ($\Phi_R$)	0.0626783
90	0.005	Integrated information ($\Phi_R$)	0.0663427
91	0.005	Integrated information ($\Phi_R$)	0.0639264
92	0.005	Integrated information ($\Phi_R$)	0.0635171
93	0.005	Integrated information ($\Phi_R$)	0.0656148
94	0.005	Integrated information ($\Phi_R$)	0.058933
95	0.005	Integrated information ($\Phi_R$)	0.0607462
96	0.005	Integrated information ($\Phi_R$)	0.0602679
97	0.005	Integrated information ($\Phi_R$)	0.0640516
98	0.005	Integrated information ($\Phi_R$)	0.0635876
99	0.005	Integrated information ($\Phi_R$)	0.062966
100	0.005	Integrated information ($\Phi_R$)	0.0646629
101	0.01	Integrated information ($\Phi_R$)	0.0757007
102	0.01	Integrated information ($\Phi_R$)	0.0745276
103	0.01	Integrated information ($\Phi_R$)	0.0757053
104	0.01	Integrated information ($\Phi_R$)	0.0787277
105	0.01	Integrated information ($\Phi_R$)	0.0772943
106	0.01	Integrated information ($\Phi_R$)	0.0728073
107	0.01	Integrated information ($\Phi_R$)	0.082807
108	0.01	Integrated information ($\Phi_R$)	0.0781894
109	0.01	Integrated information ($\Phi_R$)	0.0757622
110	0.01	Integrated information ($\Phi_R$)	0.0760827
111	0.01	Integrated information ($\Phi_R$)	0.0797504
112	0.01	Integrated information ($\Phi_R$)	0.0728089
113	0.01	Integrated information ($\Phi_R$)	0.0816997
114	0.01	Integrated information ($\Phi_R$)	0.0747295
115	0.01	Integrated information ($\Phi_R$)	0.0755859
116	0.01	Integrated information ($\Phi_R$)	0.0733542
117	0.01	Integrated information ($\Phi_R$)	0.0774996
118	0.01	Integrated information ($\Phi_R$)	0.0730145
119	0.01	Integrated information ($\Phi_R$)	0.074073
120	0.01	Integrated information ($\Phi_R$)	0.0722422
121	0.01	Integrated information ($\Phi_R$)	0.0735583
122	0.01	Integrated information ($\Phi_R$)	0.0759495
123	0.01	Integrated information ($\Phi_R$)	0.0750607
124	0.01	Integrated information ($\Phi_R$)	0.0751575
125	0.01	Integrated information ($\Phi_R$)	0.0762848
126	0.01	Integrated information ($\Phi_R$)	0.0776639
127	0.01	Integrated information ($\Phi_R$)	0.0708995
128	0.01	Integrated information ($\Phi_R$)	0.0706284
129	0.01	Integrated information ($\Phi_R$)	0.0716108
130	0.01	Integrated information ($\Phi_R$)	0.0742243
131	0.01	Integrated information ($\Phi_R$)	0.0716378
132	0.01	Integrated information ($\Phi_R$)	0.070502
133	0.01	Integrated information ($\Phi_R$)	0.0728272
134	0.01	Integrated information ($\Phi_R$)	0.0741456
135	0.01	Integrated information ($\Phi_R$)	0.0712682
136	0.01	Integrated information ($\Phi_R$)	0.074985
137	0.01	Integrated information ($\Phi_R$)	0.0701142
138	0.01	Integrated information ($\Phi_R$)	0.0726552
139	0.01	Integrated information ($\Phi_R$)	0.0708825
140	0.01	Integrated information ($\Phi_R$)	0.0711143
141	0.01	Integrated information ($\Phi_R$)	0.0731923
142	0.01	Integrated information ($\Phi_R$)	0.0698627
143	0.01	Integrated information ($\Phi_R$)	0.0704402
144	0.01	Integrated information ($\Phi_R$)	0.070876
145	0.01	Integrated information ($\Phi_R$)	0.0674383
146	0.01	Integrated information ($\Phi_R$)	0.0688576
147	0.01	Integrated information ($\Phi_R$)	0.0697382
148	0.01	Integrated information ($\Phi_R$)	0.0742991
149	0.01	Integrated information ($\Phi_R$)	0.0697808
150	0.01	Integrated information ($\Phi_R$)	0.0694549
151	0.015	Integrated information ($\Phi_R$)	0.0585147
152	0.015	Integrated information ($\Phi_R$)	0.0557334
153	0.015	Integrated information ($\Phi_R$)	0.0588464
154	0.015	Integrated information ($\Phi_R$)	0.0566434
155	0.015	Integrated information ($\Phi_R$)	0.0588501
156	0.015	Integrated information ($\Phi_R$)	0.0578009
157	0.015	Integrated information ($\Phi_R$)	0.0551237
158	0.015	Integrated information ($\Phi_R$)	0.0569487
159	0.015	Integrated information ($\Phi_R$)	0.0615281
160	0.015	Integrated information ($\Phi_R$)	0.0538547
161	0.015	Integrated information ($\Phi_R$)	0.0575585
162	0.015	Integrated information ($\Phi_R$)	0.0589149
163	0.015	Integrated information ($\Phi_R$)	0.0557365
164	0.015	Integrated information ($\Phi_R$)	0.0566681
165	0.015	Integrated information ($\Phi_R$)	0.0583918
166	0.015	Integrated information ($\Phi_R$)	0.0600298
167	0.015	Integrated information ($\Phi_R$)	0.0559681
168	0.015	Integrated information ($\Phi_R$)	0.0589609
169	0.015	Integrated information ($\Phi_R$)	0.058284
170	0.015	Integrated information ($\Phi_R$)	0.0561904
171	0.015	Integrated information ($\Phi_R$)	0.0593476
172	0.015	Integrated information ($\Phi_R$)	0.0578509
173	0.015	Integrated information ($\Phi_R$)	0.0573665
174	0.015	Integrated information ($\Phi_R$)	0.0567671
175	0.015	Integrated information ($\Phi_R$)	0.0569214
176	0.015	Integrated information ($\Phi_R$)	0.0579555
177	0.015	Integrated information ($\Phi_R$)	0.0580598
178	0.015	Integrated information ($\Phi_R$)	0.0557736
179	0.015	Integrated information ($\Phi_R$)	0.0583576
180	0.015	Integrated information ($\Phi_R$)	0.0602427
181	0.015	Integrated information ($\Phi_R$)	0.0553076
182	0.015	Integrated information ($\Phi_R$)	0.0587024
183	0.015	Integrated information ($\Phi_R$)	0.0601394
184	0.015	Integrated information ($\Phi_R$)	0.0575914
185	0.015	Integrated information ($\Phi_R$)	0.0547302
186	0.015	Integrated information ($\Phi_R$)	0.0568845
187	0.015	Integrated information ($\Phi_R$)	0.0549574
188	0.015	Integrated information ($\Phi_R$)	0.0551887
189	0.015	Integrated information ($\Phi_R$)	0.0573026
190	0.015	Integrated information ($\Phi_R$)	0.0558713
191	0.015	Integrated information ($\Phi_R$)	0.0565116
192	0.015	Integrated information ($\Phi_R$)	0.055151
193	0.015	Integrated information ($\Phi_R$)	0.0536198
194	0.015	Integrated information ($\Phi_R$)	0.0537351
195	0.015	Integrated information ($\Phi_R$)	0.0564146
196	0.015	Integrated information ($\Phi_R$)	0.05666
197	0.015	Integrated information ($\Phi_R$)	0.0586242
198	0.015	Integrated information ($\Phi_R$)	0.0583026
199	0.015	Integrated information ($\Phi_R$)	0.0551317
200	0.015	Integrated information ($\Phi_R$)	0.0625367
201	0.02	Integrated information ($\Phi_R$)	0.0563998
202	0.02	Integrated information ($\Phi_R$)	0.0586497
203	0.02	Integrated information ($\Phi_R$)	0.0539991
204	0.02	Integrated information ($\Phi_R$)	0.0565423
205	0.02	Integrated information ($\Phi_R$)	0.0601417
206	0.02	Integrated information ($\Phi_R$)	0.0550826
207	0.02	Integrated information ($\Phi_R$)	0.05658
208	0.02	Integrated information ($\Phi_R$)	0.0568926
209	0.02	Integrated information ($\Phi_R$)	0.0576852
210	0.02	Integrated information ($\Phi_R$)	0.0602504
211	0.02	Integrated information ($\Phi_R$)	0.0566527
212	0.02	Integrated information ($\Phi_R$)	0.0579222
213	0.02	Integrated information ($\Phi_R$)	0.0545658
214	0.02	Integrated information ($\Phi_R$)	0.0545962
215	0.02	Integrated information ($\Phi_R$)	0.0563967
216	0.02	Integrated information ($\Phi_R$)	0.0582904
217	0.02	Integrated information ($\Phi_R$)	0.0589609
218	0.02	Integrated information ($\Phi_R$)	0.0556368
219	0.02	Integrated information ($\Phi_R$)	0.0567163
220	0.02	Integrated information ($\Phi_R$)	0.0576373
221	0.02	Integrated information ($\Phi_R$)	0.0594368
222	0.02	Integrated information ($\Phi_R$)	0.0568806
223	0.02	Integrated information ($\Phi_R$)	0.0598059
224	0.02	Integrated information ($\Phi_R$)	0.0597754
225	0.02	Integrated information ($\Phi_R$)	0.0568555
226	0.02	Integrated information ($\Phi_R$)	0.0574998
227	0.02	Integrated information ($\Phi_R$)	0.0566398
228	0.02	Integrated information ($\Phi_R$)	0.0559738
229	0.02	Integrated information ($\Phi_R$)	0.0575634
230	0.02	Integrated information ($\Phi_R$)	0.0593555
231	0.02	Integrated information ($\Phi_R$)	0.0570435
232	0.02	Integrated information ($\Phi_R$)	0.0588643
233	0.02	Integrated information ($\Phi_R$)	0.0591581
234	0.02	Integrated information ($\Phi_R$)	0.0591704
235	0.02	Integrated information ($\Phi_R$)	0.0566125
236	0.02	Integrated information ($\Phi_R$)	0.0592206
237	0.02	Integrated information ($\Phi_R$)	0.0590333
238	0.02	Integrated information ($\Phi_R$)	0.0543711
239	0.02	Integrated information ($\Phi_R$)	0.0593864
240	0.02	Integrated information ($\Phi_R$)	0.0582503
241	0.02	Integrated information ($\Phi_R$)	0.0570336
242	0.02	Integrated information ($\Phi_R$)	0.0577334
243	0.02	Integrated information ($\Phi_R$)	0.0546398
244	0.02	Integrated information ($\Phi_R$)	0.0566752
245	0.02	Integrated information ($\Phi_R$)	0.0583221
246	0.02	Integrated information ($\Phi_R$)	0.0581132
247	0.02	Integrated information ($\Phi_R$)	0.0555993
248	0.02	Integrated information ($\Phi_R$)	0.0567671
249	0.02	Integrated information ($\Phi_R$)	0.0560212
250	0.02	Integrated information ($\Phi_R$)	0.0579966
251	0.025	Integrated information ($\Phi_R$)	0.056018
252	0.025	Integrated information ($\Phi_R$)	0.0551056
253	0.025	Integrated information ($\Phi_R$)	0.0554811
254	0.025	Integrated information ($\Phi_R$)	0.0554721
255	0.025	Integrated information ($\Phi_R$)	0.0533906
256	0.025	Integrated information ($\Phi_R$)	0.0561511
257	0.025	Integrated information ($\Phi_R$)	0.0533302
258	0.025	Integrated information ($\Phi_R$)	0.0528211
259	0.025	Integrated information ($\Phi_R$)	0.0538871
260	0.025	Integrated information ($\Phi_R$)	0.0554607
261	0.025	Integrated information ($\Phi_R$)	0.0554518
262	0.025	Integrated information ($\Phi_R$)	0.0549106
263	0.025	Integrated information ($\Phi_R$)	0.0572279
264	0.025	Integrated information ($\Phi_R$)	0.0569118
265	0.025	Integrated information ($\Phi_R$)	0.0575701
266	0.025	Integrated information ($\Phi_R$)	0.0545532
267	0.025	Integrated information ($\Phi_R$)	0.0559217
268	0.025	Integrated information ($\Phi_R$)	0.0579799
269	0.025	Integrated information ($\Phi_R$)	0.056084
270	0.025	Integrated information ($\Phi_R$)	0.0538632
271	0.025	Integrated information ($\Phi_R$)	0.0555491
272	0.025	Integrated information ($\Phi_R$)	0.0573945
273	0.025	Integrated information ($\Phi_R$)	0.055498
274	0.025	Integrated information ($\Phi_R$)	0.0575884
275	0.025	Integrated information ($\Phi_R$)	0.0564044
276	0.025	Integrated information ($\Phi_R$)	0.0555137
277	0.025	Integrated information ($\Phi_R$)	0.0529527
278	0.025	Integrated information ($\Phi_R$)	0.0551338
279	0.025	Integrated information ($\Phi_R$)	0.0543542
280	0.025	Integrated information ($\Phi_R$)	0.0548023
281	0.025	Integrated information ($\Phi_R$)	0.0550501
282	0.025	Integrated information ($\Phi_R$)	0.0551546
283	0.025	Integrated information ($\Phi_R$)	0.0563368
284	0.025	Integrated information ($\Phi_R$)	0.0567813
285	0.025	Integrated information ($\Phi_R$)	0.0536867
286	0.025	Integrated information ($\Phi_R$)	0.0558568
287	0.025	Integrated information ($\Phi_R$)	0.055204
288	0.025	Integrated information ($\Phi_R$)	0.0566946
289	0.025	Integrated information ($\Phi_R$)	0.0544146
290	0.025	Integrated information ($\Phi_R$)	0.0556149
291	0.025	Integrated information ($\Phi_R$)	0.0560669
292	0.025	Integrated information ($\Phi_R$)	0.0540447
293	0.025	Integrated information ($\Phi_R$)	0.0556475
294	0.025	Integrated information ($\Phi_R$)	0.0536746
295	0.025	Integrated information ($\Phi_R$)	0.0568199
296	0.025	Integrated information ($\Phi_R$)	0.0553505
297	0.025	Integrated information ($\Phi_R$)	0.0538692
298	0.025	Integrated information ($\Phi_R$)	0.0566476
299	0.025	Integrated information ($\Phi_R$)	0.0539714
300	0.025	Integrated information ($\Phi_R$)	0.0557746
301	0.03	Integrated information ($\Phi_R$)	0.0453874
302	0.03	Integrated information ($\Phi_R$)	0.0446889
303	0.03	Integrated information ($\Phi_R$)	0.0464898
304	0.03	Integrated information ($\Phi_R$)	0.0454163
305	0.03	Integrated information ($\Phi_R$)	0.0429558
306	0.03	Integrated information ($\Phi_R$)	0.0435581
307	0.03	Integrated information ($\Phi_R$)	0.0474879
308	0.03	Integrated information ($\Phi_R$)	0.0433147
309	0.03	Integrated information ($\Phi_R$)	0.0430523
310	0.03	Integrated information ($\Phi_R$)	0.0443937
311	0.03	Integrated information ($\Phi_R$)	0.0449614
312	0.03	Integrated information ($\Phi_R$)	0.0436563
313	0.03	Integrated information ($\Phi_R$)	0.0455962
314	0.03	Integrated information ($\Phi_R$)	0.045091
315	0.03	Integrated information ($\Phi_R$)	0.0457064
316	0.03	Integrated information ($\Phi_R$)	0.0451913
317	0.03	Integrated information ($\Phi_R$)	0.0439459
318	0.03	Integrated information ($\Phi_R$)	0.043771
[truncated: 482 more rows]
